# Supplementary material for: μ-Acetato-aqua-μ-(5-bromo-2-{1,3-bis­[2-(5-bromo-2-oxidobenzyl­idene­amino)­eth­yl]imidazolidin-2-yl}phenolato)methano­ldinickel(II) methanol disolvate monohydrate
Source: Acta Crystallogr Sect E Struct Rep Online. 2011 Sep 14;67(Pt 10):m1381–2. doi: 10.1107/S1600536811035409 (PMC3201549; doi:10.1107/S1600536811035409)
Supplement: Supplementary file 1 [file e-67-m1381-sup1.cif]

##############################################################################
#                                                                            #
# This CIF contains the data in a paper accepted for publication in          #
# Acta Crystallographica Section E. It conforms to the requirements of       #
# Notes for Authors for Acta Crystallographica Section E, and has been       #
# peer reviewed under the auspices of the IUCr Commission on Journals.       #
#                                                                            #
# Full details of the Crystallographic Information File format               #
# are given in the paper "The Crystallographic Information File (CIF):       #
# a New Standard Archive File for Crystallography" by S. R. Hall, F. H.      #
# Allen and I. D. Brown [Acta Cryst. (1991), A47, 655-685].                  #
#                                                                            #
# The current version of the core CIF dictionary is obtainable from          #
# ftp://ftp.iucr.org/pub/cif_core.dic.                                       #
#                                                                            #
# Software is freely available for graphical display of the structure(s)     #
# in this CIF. For information consult the CIF software page                 #
# http://www.iucr.org/resources/cif/software.                                #
#                                                                            #
# This file may be used for bona fide research purposes within the           #
# scientific community so long as proper attribution is given to the journal # 
# article from which it was obtained.                                        #
#                                                                            #
##############################################################################
data_I
_audit_creation_method     SHELXL-97
_chemical_name_systematic
;
\m-Acetato-aqua-\m-(5-bromo-2-{1,3-bis[2-(5-bromo-2-
oxidobenzylideneamino)ethyl]imidazolidin-2-yl}phenolato)methanoldinickel(II)
methanol disolvate monohydrate
;
_chemical_name_common     ?
_chemical_formula_moiety     'C30 H33 Br3 N4 Ni2 O7, 2(C H4 O), H2 O'
_chemical_formula_sum     'C32 H43 Br3 N4 Ni2 O10'
_chemical_formula_iupac
           '[Ni2 (C27 H24 Br3 N4 O3) (C2 H3 O2) (C H4 O) (H2 O)], 2C H4 O, H2 O'
_chemical_formula_weight     1000.85
_chemical_melting_point     ?
_symmetry_cell_setting     orthorhombic
_symmetry_space_group_name_H-M     'P n a 21'
_symmetry_space_group_name_Hall     'P 2c -2n'
loop_
    _symmetry_equiv_pos_as_xyz
    'x, y, z'
    '-x, -y, z+1/2'
    'x+1/2, -y+1/2, z'
    '-x+1/2, y+1/2, z+1/2'
_cell_length_a     14.7385(16)
_cell_length_b     18.552(2)
_cell_length_c     14.2504(15)
_cell_angle_alpha     90.00
_cell_angle_beta     90.00
_cell_angle_gamma     90.00
_cell_volume     3896.4(7)
_cell_formula_units_Z     4
_cell_measurement_reflns_used     7492
_cell_measurement_theta_min     2.268
_cell_measurement_theta_max     26.663
_cell_measurement_temperature     168(2)
_exptl_crystal_description     needle
_exptl_crystal_colour     brown
_exptl_crystal_size_max     0.49
_exptl_crystal_size_mid     0.12
_exptl_crystal_size_min     0.06
_exptl_crystal_density_diffrn     1.706
_exptl_crystal_density_meas     ?
_exptl_crystal_density_method     'not measured'
_exptl_crystal_F_000     2016
_exptl_absorpt_coefficient_mu     4.100
_exptl_absorpt_correction_type     multi-scan
_exptl_absorpt_process_details     '(<i>SADABS</i>; Bruker, 2000)'
_exptl_absorpt_correction_T_min     0.6757
_exptl_absorpt_correction_T_max     1.0000
_exptl_special_details     ?
_diffrn_ambient_temperature     168(2)
_diffrn_radiation_type     MoK\a
_diffrn_radiation_wavelength     0.71073
_diffrn_radiation_source     'fine-focus sealed tube'
_diffrn_radiation_monochromator     graphite
_diffrn_measurement_device_type     'Bruker SMART 1000 CCD'
_diffrn_measurement_method     '\f and \w'
_diffrn_detector_area_resol_mean     ?
_diffrn_reflns_number     25239
_diffrn_reflns_av_R_equivalents     0.0536
_diffrn_reflns_av_sigmaI/netI     0.0672
_diffrn_reflns_theta_min     1.80
_diffrn_reflns_theta_max     28.33
_diffrn_reflns_theta_full     25.50
_diffrn_measured_fraction_theta_max     0.990
_diffrn_measured_fraction_theta_full     0.998
_diffrn_reflns_limit_h_min     -19
_diffrn_reflns_limit_h_max     16
_diffrn_reflns_limit_k_min     -24
_diffrn_reflns_limit_k_max     19
_diffrn_reflns_limit_l_min     -18
_diffrn_reflns_limit_l_max     14
_diffrn_standards_number     0
_diffrn_standards_interval_count     .
_diffrn_standards_interval_time     .
_diffrn_standards_decay_%     ?
_refine_special_details
;
Refinement of <i>F</i>^2^ against ALL reflections. The weighted <i>R</i>-factor
<i>wR</i> and goodness of fit <i>S</i> are based on <i>F</i>^2^, conventional
<i>R</i>-factors <i>R</i> are based on <i>F</i>, with <i>F</i> set to zero for
negative <i>F</i>^2^. The threshold expression of <i>F</i>^2^ >
\s(<i>F</i>^2^) is used only for calculating <i>R</i>-factors(gt) <i>etc</i>.
and is not relevant to the choice of reflections for refinement.
<i>R</i>-factors based on <i>F</i>^2^ are statistically about twice as large
as those based on <i>F</i>, and <i>R</i>- factors based on ALL data will be
even larger.
;
_reflns_number_total     8737
_reflns_number_gt     6627
_reflns_threshold_expression     I>2\s(I)
_refine_ls_structure_factor_coef     Fsqd
_refine_ls_matrix_type     full
_refine_ls_R_factor_all     0.0658
_refine_ls_R_factor_gt     0.0408
_refine_ls_wR_factor_gt     0.0825
_refine_ls_wR_factor_ref     0.0919
_refine_ls_goodness_of_fit_ref     0.961
_refine_ls_restrained_S_all     0.960
_refine_ls_number_reflns     8737
_refine_ls_number_parameters     479
_refine_ls_number_restraints     7
_refine_ls_hydrogen_treatment     mixed
_refine_ls_weighting_scheme     calc
_refine_ls_weighting_details
                 'calc w=1/[\s^2^(Fo^2^)+(0.0457P)^2^] where P=(Fo^2^+2Fc^2^)/3'
_atom_sites_solution_hydrogens     geom
_atom_sites_solution_primary     direct
_atom_sites_solution_secondary     difmap
_refine_ls_shift/su_max     0.001
_refine_ls_shift/su_mean     0.000
_refine_diff_density_max     0.706
_refine_diff_density_min     -0.730
_refine_ls_extinction_method     none
_refine_ls_extinction_coef     ?
_refine_ls_abs_structure_details     'Flack (1983), 3686 Friedel pairs'
_refine_ls_abs_structure_Flack     0.007(8)
loop_
    _atom_type_symbol
    _atom_type_description
    _atom_type_scat_dispersion_real
    _atom_type_scat_dispersion_imag
    _atom_type_scat_source
    'C' 'C' 0.0033 0.0016
                         'International Tables Vol C Tables 4.2.6.8 and 6.1.1.4'
    'H' 'H' 0.0000 0.0000
                         'International Tables Vol C Tables 4.2.6.8 and 6.1.1.4'
    'N' 'N' 0.0061 0.0033
                         'International Tables Vol C Tables 4.2.6.8 and 6.1.1.4'
    'O' 'O' 0.0106 0.0060
                         'International Tables Vol C Tables 4.2.6.8 and 6.1.1.4'
    'Br' 'Br' -0.2901 2.4595
                         'International Tables Vol C Tables 4.2.6.8 and 6.1.1.4'
    'Ni' 'Ni' 0.3393 1.1124
                         'International Tables Vol C Tables 4.2.6.8 and 6.1.1.4'
_computing_data_collection     'SMART (Bruker, 2000)'
_computing_cell_refinement     'SAINT-Plus (Bruker, 2000)'
_computing_data_reduction     'SAINT-Plus (Bruker, 2000)'
_computing_structure_solution     'SHELXS97 (Sheldrick, 2008)'
_computing_structure_refinement     'SHELXL97 (Sheldrick, 2008)'
_computing_molecular_graphics     'SHELXTL (Sheldrick, 2008)'
_computing_publication_material     'SHELXTL (Sheldrick, 2008)'
loop_
    _atom_site_type_symbol
    _atom_site_label
    _atom_site_fract_x
    _atom_site_fract_y
    _atom_site_fract_z
    _atom_site_U_iso_or_equiv
    _atom_site_adp_type
    _atom_site_calc_flag
    _atom_site_refinement_flags
    _atom_site_occupancy
    _atom_site_symmetry_multiplicity
    _atom_site_disorder_assembly
    _atom_site_disorder_group
    Ni Ni1A 0.91124(4) 0.76904(3) 0.22387(4) 0.02018(13) Uani d . 1 1 . .
    Ni Ni1B 0.94953(4) 0.60931(3) 0.27176(4) 0.02102(13) Uani d . 1 1 . .
    Br Br 0.94521(4) 0.74287(4) 0.73692(4) 0.04501(16) Uani d . 1 1 . .
    Br Br1A 1.18571(4) 1.09747(3) 0.11852(4) 0.04143(15) Uani d . 1 1 . .
    Br Br1B 1.35626(4) 0.37081(3) 0.29322(5) 0.04296(16) Uani d . 1 1 . .
    O O1 0.9917(2) 0.71201(17) 0.3177(2) 0.0215(7) Uani d . 1 1 . .
    O O1A 1.0148(2) 0.80326(17) 0.1449(2) 0.0242(7) Uani d . 1 1 . .
    O O1B 1.0661(2) 0.58968(18) 0.2059(2) 0.0270(8) Uani d . 1 1 . .
    O O11A 0.9104(2) 0.67067(18) 0.1578(2) 0.0223(7) Uani d . 1 1 . .
    O O2AA 0.8697(3) 0.5877(2) 0.0550(3) 0.0340(9) Uani d . 1 1 . .
    O O1W 0.8185(2) 0.8101(2) 0.1226(3) 0.0331(8) Uani d D 1 1 . .
    H H1W1 0.7642(13) 0.808(3) 0.119(4) 0.050 Uiso d D 1 1 . .
    H H1W2 0.835(3) 0.844(2) 0.089(4) 0.050 Uiso d D 1 1 . .
    O O2W 1.1295(2) 0.69264(18) 0.0972(2) 0.0261(8) Uani d D 1 1 . .
    H H2W1 1.106(3) 0.6574(16) 0.119(4) 0.039 Uiso d D 1 1 . .
    H H2W2 1.096(3) 0.7270(17) 0.113(4) 0.039 Uiso d D 1 1 . .
    O O1M 0.8879(2) 0.51575(18) 0.2106(3) 0.0320(9) Uani d . 1 1 . .
    H H1M 0.8806 0.5361 0.1585 0.038 Uiso calc R 1 1 . .
    O O2M 1.1750(3) 0.6277(2) -0.0678(3) 0.0433(10) Uani d . 1 1 . .
    H H2M 1.1557 0.6474 -0.0185 0.052 Uiso calc R 1 1 . .
    O O3M 0.8398(3) 0.9221(3) -0.0041(3) 0.0471(11) Uani d . 1 1 . .
    H H3M 0.7981 0.8972 -0.0278 0.057 Uiso calc R 1 1 . .
    N N1 0.7953(2) 0.7411(2) 0.3129(3) 0.0208(9) Uani d . 1 1 . .
    N N2 0.8242(3) 0.6225(2) 0.3479(3) 0.0212(9) Uani d . 1 1 . .
    N N1A 0.9061(2) 0.8629(2) 0.2906(3) 0.0227(9) Uani d . 1 1 . .
    N N1B 0.9873(3) 0.5495(2) 0.3811(3) 0.0237(9) Uani d . 1 1 . .
    C C1 0.9803(3) 0.7248(3) 0.4090(3) 0.0230(11) Uani d . 1 1 . .
    C C2 1.0506(3) 0.7471(3) 0.4670(4) 0.0336(13) Uani d . 1 1 . .
    H H2A 1.1075 0.7582 0.4392 0.040 Uiso calc R 1 1 . .
    C C3 1.0418(4) 0.7540(3) 0.5630(4) 0.0380(14) Uani d . 1 1 . .
    H H3A 1.0920 0.7689 0.6001 0.046 Uiso calc R 1 1 . .
    C C4 0.9591(4) 0.7391(3) 0.6046(4) 0.0309(12) Uani d . 1 1 . .
    C C5 0.8851(3) 0.7210(3) 0.5493(3) 0.0255(11) Uani d . 1 1 . .
    H H5A 0.8275 0.7132 0.5775 0.031 Uiso calc R 1 1 . .
    C C6 0.8950(3) 0.7144(3) 0.4532(3) 0.0219(11) Uani d . 1 1 . .
    C C7 0.8156(3) 0.6939(3) 0.3951(3) 0.0233(11) Uani d . 1 1 . .
    H H7A 0.7608 0.6927 0.4364 0.028 Uiso calc R 1 1 . .
    C C8 0.7254(3) 0.6988(3) 0.2607(3) 0.0239(11) Uani d . 1 1 . .
    H H8A 0.7336 0.7040 0.1921 0.029 Uiso calc R 1 1 . .
    H H8B 0.6635 0.7149 0.2777 0.029 Uiso calc R 1 1 . .
    C C9 0.7410(3) 0.6207(3) 0.2912(4) 0.0267(11) Uani d . 1 1 . .
    H H9A 0.6892 0.6029 0.3288 0.032 Uiso calc R 1 1 . .
    H H9B 0.7489 0.5891 0.2359 0.032 Uiso calc R 1 1 . .
    C C1A 0.7612(4) 0.8134(3) 0.3400(4) 0.0293(12) Uani d . 1 1 . .
    H H1AA 0.7203 0.8085 0.3947 0.035 Uiso calc R 1 1 . .
    H H1AB 0.7253 0.8337 0.2874 0.035 Uiso calc R 1 1 . .
    C C2A 0.8367(4) 0.8651(3) 0.3643(4) 0.0286(12) Uani d . 1 1 . .
    H H2AA 0.8123 0.9146 0.3700 0.034 Uiso calc R 1 1 . .
    H H2AB 0.8640 0.8515 0.4253 0.034 Uiso calc R 1 1 . .
    C C3A 0.9487(3) 0.9210(2) 0.2692(4) 0.0243(10) Uani d . 1 1 . .
    H H3AA 0.9335 0.9634 0.3031 0.029 Uiso calc R 1 1 . .
    C C4A 1.0182(3) 0.9272(3) 0.1972(3) 0.0235(11) Uani d . 1 1 . .
    C C5A 1.0590(3) 0.9946(3) 0.1885(3) 0.0276(12) Uani d . 1 1 . .
    H H5AA 1.0396 1.0331 0.2275 0.033 Uiso calc R 1 1 . .
    C C6A 1.1270(3) 1.0062(3) 0.1243(4) 0.0311(12) Uani d . 1 1 . .
    C C7A 1.1550(4) 0.9513(3) 0.0658(4) 0.0302(12) Uani d . 1 1 . .
    H H7AA 1.2014 0.9597 0.0208 0.036 Uiso calc R 1 1 . .
    C C8A 1.1158(3) 0.8849(3) 0.0731(4) 0.0259(11) Uani d . 1 1 . .
    H H8AA 1.1348 0.8478 0.0315 0.031 Uiso calc R 1 1 . .
    C C9A 1.0476(3) 0.8692(3) 0.1405(3) 0.0211(10) Uani d . 1 1 . .
    C C1B 0.8263(3) 0.5603(3) 0.4150(3) 0.0266(12) Uani d . 1 1 . .
    H H1BA 0.8070 0.5161 0.3816 0.032 Uiso calc R 1 1 . .
    H H1BB 0.7823 0.5693 0.4661 0.032 Uiso calc R 1 1 . .
    C C2B 0.9192(3) 0.5476(3) 0.4575(3) 0.0268(12) Uani d . 1 1 . .
    H H2BA 0.9328 0.5855 0.5044 0.032 Uiso calc R 1 1 . .
    H H2BB 0.9208 0.5003 0.4894 0.032 Uiso calc R 1 1 . .
    C C3B 1.0569(3) 0.5090(3) 0.3867(4) 0.0258(11) Uani d . 1 1 . .
    H H3BA 1.0640 0.4810 0.4421 0.031 Uiso calc R 1 1 . .
    C C4B 1.1270(3) 0.5023(3) 0.3140(3) 0.0220(10) Uani d . 1 1 . .
    C C5B 1.1949(3) 0.4516(3) 0.3329(4) 0.0284(12) Uani d . 1 1 . .
    H H5BA 1.1935 0.4248 0.3897 0.034 Uiso calc R 1 1 . .
    C C6B 1.2640(3) 0.4404(2) 0.2688(4) 0.0255(11) Uani d . 1 1 . .
    C C7B 1.2655(3) 0.4783(3) 0.1860(4) 0.0267(11) Uani d . 1 1 . .
    H H7BA 1.3128 0.4701 0.1420 0.032 Uiso calc R 1 1 . .
    C C8B 1.1996(3) 0.5278(3) 0.1668(4) 0.0254(11) Uani d . 1 1 . .
    H H8BA 1.2023 0.5538 0.1095 0.030 Uiso calc R 1 1 . .
    C C9B 1.1275(3) 0.5415(2) 0.2293(4) 0.0221(10) Uani d . 1 1 . .
    C C1AA 0.8968(3) 0.6495(3) 0.0734(4) 0.0246(11) Uani d . 1 1 . .
    C C2AA 0.9144(4) 0.7004(3) -0.0069(4) 0.0354(14) Uani d . 1 1 . .
    H H2AC 0.9538 0.6769 -0.0531 0.053 Uiso calc R 1 1 . .
    H H2AD 0.9441 0.7440 0.0168 0.053 Uiso calc R 1 1 . .
    H H2AE 0.8567 0.7134 -0.0366 0.053 Uiso calc R 1 1 . .
    C C1M 0.9324(4) 0.4483(3) 0.1970(5) 0.0475(17) Uani d . 1 1 . .
    H H1MA 0.8951 0.4175 0.1565 0.071 Uiso calc R 1 1 . .
    H H1MB 0.9411 0.4246 0.2578 0.071 Uiso calc R 1 1 . .
    H H1MC 0.9915 0.4564 0.1673 0.071 Uiso calc R 1 1 . .
    C C2M 1.1886(5) 0.6806(4) -0.1371(5) 0.067(2) Uani d . 1 1 . .
    H H2MA 1.2129 0.6579 -0.1939 0.101 Uiso calc R 1 1 . .
    H H2MB 1.2317 0.7167 -0.1141 0.101 Uiso calc R 1 1 . .
    H H2MC 1.1306 0.7039 -0.1517 0.101 Uiso calc R 1 1 . .
    C C3M 0.9083(6) 0.9318(7) -0.0695(6) 0.119(5) Uani d . 1 1 . .
    H H3M1 0.9358 0.8851 -0.0844 0.178 Uiso calc R 1 1 . .
    H H3M2 0.9546 0.9640 -0.0436 0.178 Uiso calc R 1 1 . .
    H H3M3 0.8829 0.9531 -0.1267 0.178 Uiso calc R 1 1 . .
loop_
    _atom_site_aniso_label
    _atom_site_aniso_U_11
    _atom_site_aniso_U_22
    _atom_site_aniso_U_33
    _atom_site_aniso_U_12
    _atom_site_aniso_U_13
    _atom_site_aniso_U_23
    Ni1A 0.0220(3) 0.0193(3) 0.0192(3) 0.0021(2) 0.0017(3) 0.0004(3)
    Ni1B 0.0247(3) 0.0203(3) 0.0181(3) 0.0015(2) 0.0013(3) 0.0023(3)
    Br 0.0482(3) 0.0678(4) 0.0190(3) 0.0032(3) -0.0009(3) -0.0048(3)
    Br1A 0.0510(4) 0.0299(3) 0.0434(3) -0.0129(3) -0.0024(3) 0.0073(3)
    Br1B 0.0395(3) 0.0385(3) 0.0509(4) 0.0175(2) 0.0036(3) 0.0121(3)
    O1 0.0211(17) 0.0257(18) 0.0178(17) 0.0023(13) 0.0012(13) 0.0022(14)
    O1A 0.0263(18) 0.0211(19) 0.0253(19) 0.0010(14) 0.0037(14) -0.0027(15)
    O1B 0.0300(19) 0.0273(19) 0.0239(19) 0.0065(14) 0.0047(14) 0.0101(15)
    O11A 0.0271(18) 0.0228(19) 0.0169(17) 0.0012(14) -0.0042(14) 0.0006(14)
    O2AA 0.046(2) 0.031(2) 0.025(2) -0.0039(17) -0.0010(17) -0.0087(17)
    O1W 0.0222(17) 0.036(2) 0.041(2) 0.0025(17) -0.0027(17) 0.016(2)
    O2W 0.0271(19) 0.0209(19) 0.030(2) 0.0018(15) 0.0038(15) 0.0039(16)
    O1M 0.038(2) 0.026(2) 0.032(2) -0.0018(16) -0.0003(17) 0.0011(17)
    O2M 0.065(3) 0.034(2) 0.032(2) 0.007(2) 0.003(2) -0.0002(19)
    O3M 0.043(3) 0.057(3) 0.042(3) -0.008(2) 0.0026(19) 0.019(2)
    N1 0.0168(19) 0.025(2) 0.021(2) 0.0044(16) 0.0005(15) 0.0000(18)
    N2 0.026(2) 0.020(2) 0.018(2) -0.0001(17) -0.0020(16) 0.0008(17)
    N1A 0.0210(19) 0.020(2) 0.027(2) 0.0050(16) 0.0055(19) 0.0004(18)
    N1B 0.030(2) 0.026(2) 0.015(2) 0.0004(18) -0.0009(17) 0.0049(18)
    C1 0.025(3) 0.023(3) 0.020(2) 0.007(2) 0.000(2) -0.005(2)
    C2 0.023(3) 0.050(4) 0.028(3) 0.002(3) -0.001(2) -0.010(3)
    C3 0.031(3) 0.056(4) 0.027(3) 0.003(3) -0.008(2) -0.011(3)
    C4 0.035(3) 0.036(3) 0.021(3) 0.008(2) -0.001(2) -0.001(2)
    C5 0.025(3) 0.030(3) 0.021(3) 0.001(2) 0.003(2) 0.000(2)
    C6 0.024(3) 0.022(3) 0.019(2) 0.005(2) -0.002(2) 0.000(2)
    C7 0.023(3) 0.025(3) 0.023(3) -0.001(2) 0.004(2) 0.000(2)
    C8 0.023(2) 0.026(3) 0.023(3) 0.0025(19) 0.0003(19) 0.001(2)
    C9 0.024(2) 0.029(3) 0.027(3) -0.006(2) -0.001(2) 0.003(2)
    C1A 0.032(3) 0.030(3) 0.026(3) 0.003(2) 0.003(2) 0.001(2)
    C2A 0.036(3) 0.023(3) 0.027(3) 0.006(2) 0.014(2) -0.002(2)
    C3A 0.029(2) 0.017(2) 0.027(3) 0.002(2) -0.001(2) -0.006(2)
    C4A 0.026(2) 0.021(3) 0.024(3) -0.001(2) -0.002(2) 0.005(2)
    C5A 0.029(3) 0.029(3) 0.025(3) 0.002(2) -0.002(2) -0.001(2)
    C6A 0.031(3) 0.029(3) 0.034(3) -0.003(2) -0.004(2) 0.007(3)
    C7A 0.032(3) 0.031(3) 0.028(3) 0.002(2) 0.004(2) 0.010(2)
    C8A 0.029(3) 0.025(3) 0.025(3) 0.004(2) 0.002(2) 0.005(2)
    C9A 0.021(2) 0.022(3) 0.021(2) 0.0049(19) -0.0039(19) 0.003(2)
    C1B 0.030(3) 0.028(3) 0.021(3) 0.002(2) 0.009(2) 0.008(2)
    C2B 0.031(3) 0.027(3) 0.022(3) 0.003(2) 0.010(2) 0.008(2)
    C3B 0.029(3) 0.024(3) 0.024(3) 0.002(2) -0.003(2) 0.009(2)
    C4B 0.022(2) 0.022(3) 0.021(3) -0.0018(19) -0.0024(19) 0.007(2)
    C5B 0.032(3) 0.021(3) 0.032(3) -0.001(2) -0.002(2) 0.005(2)
    C6B 0.027(3) 0.019(2) 0.031(3) 0.0052(19) -0.001(2) 0.004(2)
    C7B 0.027(3) 0.024(3) 0.029(3) 0.006(2) 0.007(2) -0.004(2)
    C8B 0.029(3) 0.023(3) 0.024(3) 0.002(2) 0.003(2) 0.004(2)
    C9B 0.028(2) 0.018(2) 0.021(2) 0.0002(19) 0.000(2) 0.000(2)
    C1AA 0.023(3) 0.028(3) 0.022(3) 0.004(2) 0.000(2) -0.001(2)
    C2AA 0.040(3) 0.043(4) 0.023(3) -0.005(3) -0.005(2) 0.006(3)
    C1M 0.049(4) 0.029(3) 0.064(5) -0.001(3) -0.007(3) -0.009(3)
    C2M 0.082(6) 0.065(5) 0.055(5) -0.010(4) -0.001(4) 0.014(4)
    C3M 0.048(5) 0.231(13) 0.077(7) 0.013(7) 0.019(4) 0.088(8)
_geom_special_details
;
All e.s.d.'s (except the e.s.d. in the dihedral angle between two l.s. planes)
are estimated using the full covariance matrix. The cell e.s.d.'s are taken
into account individually in the estimation of e.s.d.'s in distances, angles
and torsion angles; correlations between e.s.d.'s in cell parameters are only
used when they are defined by crystal symmetry. An approximate (isotropic)
treatment of cell e.s.d.'s is used for estimating e.s.d.'s involving l.s.
planes.
;
loop_
    _geom_bond_atom_site_label_1
    _geom_bond_atom_site_label_2
    _geom_bond_site_symmetry_2
    _geom_bond_distance
    _geom_bond_publ_flag
    Ni1A N1A . 1.986(4) ?
    Ni1A O1A . 2.000(3) ?
    Ni1A O11A . 2.053(3) ?
    Ni1A O1 . 2.077(3) ?
    Ni1A O1W . 2.129(3) ?
    Ni1A N1 . 2.190(4) ?
    Ni1A Ni1B . 3.0927(9) ?
    Ni1B O1B . 1.991(3) ?
    Ni1B N1B . 1.992(4) ?
    Ni1B O11A . 2.065(3) ?
    Ni1B O1 . 2.109(3) ?
    Ni1B O1M . 2.144(3) ?
    Ni1B N2 . 2.157(4) ?
    Br C4 . 1.898(5) ?
    Br1A C6A . 1.904(5) ?
    Br1B C6B . 1.907(5) ?
    O1 C1 . 1.333(5) ?
    O1A C9A . 1.317(6) ?
    O1B C9B . 1.315(5) ?
    O11A C1AA . 1.282(6) ?
    O2AA C1AA . 1.243(6) ?
    O1W H1W1 . 0.802(19) ?
    O1W H1W2 . 0.823(19) ?
    O2W H2W1 . 0.803(19) ?
    O2W H2W2 . 0.832(19) ?
    O1M C1M . 1.426(6) ?
    O1M H1M . 0.8400 ?
    O2M C2M . 1.406(8) ?
    O2M H2M . 0.8400 ?
    O3M C3M . 1.385(8) ?
    O3M H3M . 0.8400 ?
    N1 C1A . 1.485(6) ?
    N1 C7 . 1.493(6) ?
    N1 C8 . 1.493(6) ?
    N2 C9 . 1.469(6) ?
    N2 C7 . 1.490(6) ?
    N2 C1B . 1.499(6) ?
    N1A C3A . 1.284(6) ?
    N1A C2A . 1.466(6) ?
    N1B C3B . 1.274(6) ?
    N1B C2B . 1.481(6) ?
    C1 C2 . 1.388(7) ?
    C1 C6 . 1.419(7) ?
    C2 C3 . 1.380(7) ?
    C2 H2A . 0.9500 ?
    C3 C4 . 1.383(8) ?
    C3 H3A . 0.9500 ?
    C4 C5 . 1.387(7) ?
    C5 C6 . 1.383(7) ?
    C5 H5A . 0.9500 ?
    C6 C7 . 1.484(7) ?
    C7 H7A . 1.0000 ?
    C8 C9 . 1.529(7) ?
    C8 H8A . 0.9900 ?
    C8 H8B . 0.9900 ?
    C9 H9A . 0.9900 ?
    C9 H9B . 0.9900 ?
    C1A C2A . 1.510(7) ?
    C1A H1AA . 0.9900 ?
    C1A H1AB . 0.9900 ?
    C2A H2AA . 0.9900 ?
    C2A H2AB . 0.9900 ?
    C3A C4A . 1.455(7) ?
    C3A H3AA . 0.9500 ?
    C4A C5A . 1.392(7) ?
    C4A C9A . 1.413(7) ?
    C5A C6A . 1.373(7) ?
    C5A H5AA . 0.9500 ?
    C6A C7A . 1.378(8) ?
    C7A C8A . 1.365(7) ?
    C7A H7AA . 0.9500 ?
    C8A C9A . 1.421(7) ?
    C8A H8AA . 0.9500 ?
    C1B C2B . 1.515(7) ?
    C1B H1BA . 0.9900 ?
    C1B H1BB . 0.9900 ?
    C2B H2BA . 0.9900 ?
    C2B H2BB . 0.9900 ?
    C3B C4B . 1.469(7) ?
    C3B H3BA . 0.9500 ?
    C4B C5B . 1.400(7) ?
    C4B C9B . 1.409(6) ?
    C5B C6B . 1.383(7) ?
    C5B H5BA . 0.9500 ?
    C6B C7B . 1.374(7) ?
    C7B C8B . 1.365(7) ?
    C7B H7BA . 0.9500 ?
    C8B C9B . 1.409(7) ?
    C8B H8BA . 0.9500 ?
    C1AA C2AA . 1.505(7) ?
    C2AA H2AC . 0.9800 ?
    C2AA H2AD . 0.9800 ?
    C2AA H2AE . 0.9800 ?
    C1M H1MA . 0.9800 ?
    C1M H1MB . 0.9800 ?
    C1M H1MC . 0.9800 ?
    C2M H2MA . 0.9800 ?
    C2M H2MB . 0.9800 ?
    C2M H2MC . 0.9800 ?
    C3M H3M1 . 0.9800 ?
    C3M H3M2 . 0.9800 ?
    C3M H3M3 . 0.9800 ?
loop_
    _geom_angle_atom_site_label_1
    _geom_angle_atom_site_label_2
    _geom_angle_atom_site_label_3
    _geom_angle_site_symmetry_1
    _geom_angle_site_symmetry_3
    _geom_angle
    _geom_angle_publ_flag
    N1A Ni1A O1A . . 91.15(14) ?
    N1A Ni1A O11A . . 177.16(14) ?
    O1A Ni1A O11A . . 91.63(13) ?
    N1A Ni1A O1 . . 99.20(15) ?
    O1A Ni1A O1 . . 95.07(13) ?
    O11A Ni1A O1 . . 81.13(13) ?
    N1A Ni1A O1W . . 89.21(16) ?
    O1A Ni1A O1W . . 89.69(14) ?
    O11A Ni1A O1W . . 90.22(14) ?
    O1 Ni1A O1W . . 170.23(14) ?
    N1A Ni1A N1 . . 84.31(15) ?
    O1A Ni1A N1 . . 175.19(14) ?
    O11A Ni1A N1 . . 92.89(14) ?
    O1 Ni1A N1 . . 87.26(13) ?
    O1W Ni1A N1 . . 88.65(14) ?
    N1A Ni1A Ni1B . . 137.86(12) ?
    O1A Ni1A Ni1B . . 106.81(9) ?
    O11A Ni1A Ni1B . . 41.47(9) ?
    O1 Ni1A Ni1B . . 42.76(9) ?
    O1W Ni1A Ni1B . . 127.59(11) ?
    N1 Ni1A Ni1B . . 77.74(10) ?
    O1B Ni1B N1B . . 91.46(15) ?
    O1B Ni1B O11A . . 88.35(13) ?
    N1B Ni1B O11A . . 179.59(16) ?
    O1B Ni1B O1 . . 93.27(14) ?
    N1B Ni1B O1 . . 100.24(15) ?
    O11A Ni1B O1 . . 80.13(13) ?
    O1B Ni1B O1M . . 91.50(14) ?
    N1B Ni1B O1M . . 89.16(16) ?
    O11A Ni1B O1M . . 90.49(13) ?
    O1 Ni1B O1M . . 169.33(13) ?
    O1B Ni1B N2 . . 175.60(14) ?
    N1B Ni1B N2 . . 84.77(16) ?
    O11A Ni1B N2 . . 95.40(14) ?
    O1 Ni1B N2 . . 89.65(13) ?
    O1M Ni1B N2 . . 86.18(14) ?
    O1B Ni1B Ni1A . . 103.23(10) ?
    N1B Ni1B Ni1A . . 139.22(12) ?
    O11A Ni1B Ni1A . . 41.19(9) ?
    O1 Ni1B Ni1A . . 41.98(8) ?
    O1M Ni1B Ni1A . . 127.49(10) ?
    N2 Ni1B Ni1A . . 81.14(11) ?
    C1 O1 Ni1A . . 117.8(3) ?
    C1 O1 Ni1B . . 115.3(3) ?
    Ni1A O1 Ni1B . . 95.26(13) ?
    C9A O1A Ni1A . . 127.0(3) ?
    C9B O1B Ni1B . . 126.8(3) ?
    C1AA O11A Ni1A . . 134.7(3) ?
    C1AA O11A Ni1B . . 127.8(3) ?
    Ni1A O11A Ni1B . . 97.34(13) ?
    Ni1A O1W H1W1 . . 132(4) ?
    Ni1A O1W H1W2 . . 119(4) ?
    H1W1 O1W H1W2 . . 107(3) ?
    H2W1 O2W H2W2 . . 105(3) ?
    C1M O1M Ni1B . . 124.8(3) ?
    C1M O1M H1M . . 109.5 ?
    Ni1B O1M H1M . . 92.8 ?
    C2M O2M H2M . . 109.5 ?
    C3M O3M H3M . . 109.5 ?
    C1A N1 C7 . . 113.2(4) ?
    C1A N1 C8 . . 111.8(4) ?
    C7 N1 C8 . . 102.7(4) ?
    C1A N1 Ni1A . . 101.6(3) ?
    C7 N1 Ni1A . . 115.9(3) ?
    C8 N1 Ni1A . . 112.0(3) ?
    C9 N2 C7 . . 101.4(4) ?
    C9 N2 C1B . . 110.6(4) ?
    C7 N2 C1B . . 113.5(4) ?
    C9 N2 Ni1B . . 115.8(3) ?
    C7 N2 Ni1B . . 113.6(3) ?
    C1B N2 Ni1B . . 102.4(3) ?
    C3A N1A C2A . . 119.2(4) ?
    C3A N1A Ni1A . . 127.1(3) ?
    C2A N1A Ni1A . . 113.2(3) ?
    C3B N1B C2B . . 119.1(4) ?
    C3B N1B Ni1B . . 127.1(3) ?
    C2B N1B Ni1B . . 113.5(3) ?
    O1 C1 C2 . . 122.7(5) ?
    O1 C1 C6 . . 121.4(4) ?
    C2 C1 C6 . . 115.9(5) ?
    C3 C2 C1 . . 123.2(5) ?
    C3 C2 H2A . . 118.4 ?
    C1 C2 H2A . . 118.4 ?
    C2 C3 C4 . . 119.3(5) ?
    C2 C3 H3A . . 120.4 ?
    C4 C3 H3A . . 120.4 ?
    C3 C4 C5 . . 119.9(5) ?
    C3 C4 Br . . 120.9(4) ?
    C5 C4 Br . . 119.2(4) ?
    C6 C5 C4 . . 120.0(5) ?
    C6 C5 H5A . . 120.0 ?
    C4 C5 H5A . . 120.0 ?
    C5 C6 C1 . . 121.4(5) ?
    C5 C6 C7 . . 119.5(4) ?
    C1 C6 C7 . . 119.1(4) ?
    C6 C7 N2 . . 114.4(4) ?
    C6 C7 N1 . . 116.5(4) ?
    N2 C7 N1 . . 100.6(4) ?
    C6 C7 H7A . . 108.3 ?
    N2 C7 H7A . . 108.3 ?
    N1 C7 H7A . . 108.3 ?
    N1 C8 C9 . . 104.6(4) ?
    N1 C8 H8A . . 110.8 ?
    C9 C8 H8A . . 110.8 ?
    N1 C8 H8B . . 110.8 ?
    C9 C8 H8B . . 110.8 ?
    H8A C8 H8B . . 108.9 ?
    N2 C9 C8 . . 105.1(4) ?
    N2 C9 H9A . . 110.7 ?
    C8 C9 H9A . . 110.7 ?
    N2 C9 H9B . . 110.7 ?
    C8 C9 H9B . . 110.7 ?
    H9A C9 H9B . . 108.8 ?
    N1 C1A C2A . . 112.6(4) ?
    N1 C1A H1AA . . 109.1 ?
    C2A C1A H1AA . . 109.1 ?
    N1 C1A H1AB . . 109.1 ?
    C2A C1A H1AB . . 109.1 ?
    H1AA C1A H1AB . . 107.8 ?
    N1A C2A C1A . . 109.4(4) ?
    N1A C2A H2AA . . 109.8 ?
    C1A C2A H2AA . . 109.8 ?
    N1A C2A H2AB . . 109.8 ?
    C1A C2A H2AB . . 109.8 ?
    H2AA C2A H2AB . . 108.2 ?
    N1A C3A C4A . . 125.3(4) ?
    N1A C3A H3AA . . 117.3 ?
    C4A C3A H3AA . . 117.3 ?
    C5A C4A C9A . . 120.0(4) ?
    C5A C4A C3A . . 116.0(4) ?
    C9A C4A C3A . . 123.9(4) ?
    C6A C5A C4A . . 121.0(5) ?
    C6A C5A H5AA . . 119.5 ?
    C4A C5A H5AA . . 119.5 ?
    C5A C6A C7A . . 120.4(5) ?
    C5A C6A Br1A . . 120.0(4) ?
    C7A C6A Br1A . . 119.6(4) ?
    C8A C7A C6A . . 119.6(5) ?
    C8A C7A H7AA . . 120.2 ?
    C6A C7A H7AA . . 120.2 ?
    C7A C8A C9A . . 122.4(5) ?
    C7A C8A H8AA . . 118.8 ?
    C9A C8A H8AA . . 118.8 ?
    O1A C9A C4A . . 124.6(4) ?
    O1A C9A C8A . . 118.8(4) ?
    C4A C9A C8A . . 116.6(4) ?
    N2 C1B C2B . . 113.2(4) ?
    N2 C1B H1BA . . 108.9 ?
    C2B C1B H1BA . . 108.9 ?
    N2 C1B H1BB . . 108.9 ?
    C2B C1B H1BB . . 108.9 ?
    H1BA C1B H1BB . . 107.8 ?
    N1B C2B C1B . . 108.3(4) ?
    N1B C2B H2BA . . 110.0 ?
    C1B C2B H2BA . . 110.0 ?
    N1B C2B H2BB . . 110.0 ?
    C1B C2B H2BB . . 110.0 ?
    H2BA C2B H2BB . . 108.4 ?
    N1B C3B C4B . . 124.9(5) ?
    N1B C3B H3BA . . 117.6 ?
    C4B C3B H3BA . . 117.6 ?
    C5B C4B C9B . . 120.5(4) ?
    C5B C4B C3B . . 115.0(4) ?
    C9B C4B C3B . . 124.4(4) ?
    C6B C5B C4B . . 120.0(5) ?
    C6B C5B H5BA . . 120.0 ?
    C4B C5B H5BA . . 120.0 ?
    C7B C6B C5B . . 120.1(4) ?
    C7B C6B Br1B . . 119.4(4) ?
    C5B C6B Br1B . . 120.4(4) ?
    C8B C7B C6B . . 120.3(5) ?
    C8B C7B H7BA . . 119.8 ?
    C6B C7B H7BA . . 119.8 ?
    C7B C8B C9B . . 122.1(5) ?
    C7B C8B H8BA . . 119.0 ?
    C9B C8B H8BA . . 119.0 ?
    O1B C9B C4B . . 124.3(4) ?
    O1B C9B C8B . . 118.8(4) ?
    C4B C9B C8B . . 116.9(4) ?
    O2AA C1AA O11A . . 122.1(5) ?
    O2AA C1AA C2AA . . 118.3(5) ?
    O11A C1AA C2AA . . 119.6(5) ?
    C1AA C2AA H2AC . . 109.5 ?
    C1AA C2AA H2AD . . 109.5 ?
    H2AC C2AA H2AD . . 109.5 ?
    C1AA C2AA H2AE . . 109.5 ?
    H2AC C2AA H2AE . . 109.5 ?
    H2AD C2AA H2AE . . 109.5 ?
    O1M C1M H1MA . . 109.5 ?
    O1M C1M H1MB . . 109.5 ?
    H1MA C1M H1MB . . 109.5 ?
    O1M C1M H1MC . . 109.5 ?
    H1MA C1M H1MC . . 109.5 ?
    H1MB C1M H1MC . . 109.5 ?
    O2M C2M H2MA . . 109.5 ?
    O2M C2M H2MB . . 109.5 ?
    H2MA C2M H2MB . . 109.5 ?
    O2M C2M H2MC . . 109.5 ?
    H2MA C2M H2MC . . 109.5 ?
    H2MB C2M H2MC . . 109.5 ?
    O3M C3M H3M1 . . 109.5 ?
    O3M C3M H3M2 . . 109.5 ?
    H3M1 C3M H3M2 . . 109.5 ?
    O3M C3M H3M3 . . 109.5 ?
    H3M1 C3M H3M3 . . 109.5 ?
    H3M2 C3M H3M3 . . 109.5 ?
loop_
    _geom_torsion_atom_site_label_1
    _geom_torsion_atom_site_label_2
    _geom_torsion_atom_site_label_3
    _geom_torsion_atom_site_label_4
    _geom_torsion_site_symmetry_1
    _geom_torsion_site_symmetry_2
    _geom_torsion_site_symmetry_3
    _geom_torsion_site_symmetry_4
    _geom_torsion
    _geom_torsion_publ_flag
    N1A Ni1A Ni1B O1B . . . . -112.42(19) ?
    O1A Ni1A Ni1B O1B . . . . -1.01(14) ?
    O11A Ni1A Ni1B O1B . . . . 71.72(18) ?
    O1 Ni1A Ni1B O1B . . . . -80.01(16) ?
    O1W Ni1A Ni1B O1B . . . . 102.02(17) ?
    N1 Ni1A Ni1B O1B . . . . -179.38(15) ?
    N1A Ni1A Ni1B N1B . . . . -4.2(2) ?
    O1A Ni1A Ni1B N1B . . . . 107.2(2) ?
    O11A Ni1A Ni1B N1B . . . . 179.9(2) ?
    O1 Ni1A Ni1B N1B . . . . 28.2(2) ?
    O1W Ni1A Ni1B N1B . . . . -149.8(2) ?
    N1 Ni1A Ni1B N1B . . . . -71.2(2) ?
    N1A Ni1A Ni1B O11A . . . . 175.9(2) ?
    O1A Ni1A Ni1B O11A . . . . -72.73(17) ?
    O1 Ni1A Ni1B O11A . . . . -151.73(19) ?
    O1W Ni1A Ni1B O11A . . . . 30.3(2) ?
    N1 Ni1A Ni1B O11A . . . . 108.89(18) ?
    N1A Ni1A Ni1B O1 . . . . -32.4(2) ?
    O1A Ni1A Ni1B O1 . . . . 79.00(16) ?
    O11A Ni1A Ni1B O1 . . . . 151.73(19) ?
    O1W Ni1A Ni1B O1 . . . . -177.97(19) ?
    N1 Ni1A Ni1B O1 . . . . -99.37(16) ?
    N1A Ni1A Ni1B O1M . . . . 145.2(2) ?
    O1A Ni1A Ni1B O1M . . . . -103.37(16) ?
    O11A Ni1A Ni1B O1M . . . . -30.64(18) ?
    O1 Ni1A Ni1B O1M . . . . 177.62(18) ?
    O1W Ni1A Ni1B O1M . . . . -0.34(18) ?
    N1 Ni1A Ni1B O1M . . . . 78.25(16) ?
    N1A Ni1A Ni1B N2 . . . . 67.03(19) ?
    O1A Ni1A Ni1B N2 . . . . 178.43(15) ?
    O11A Ni1A Ni1B N2 . . . . -108.83(18) ?
    O1 Ni1A Ni1B N2 . . . . 99.43(16) ?
    O1W Ni1A Ni1B N2 . . . . -78.53(17) ?
    N1 Ni1A Ni1B N2 . . . . 0.06(15) ?
    N1A Ni1A O1 C1 . . . . 36.4(3) ?
    O1A Ni1A O1 C1 . . . . 128.4(3) ?
    O11A Ni1A O1 C1 . . . . -140.7(3) ?
    N1 Ni1A O1 C1 . . . . -47.3(3) ?
    Ni1B Ni1A O1 C1 . . . . -122.2(4) ?
    N1A Ni1A O1 Ni1B . . . . 158.64(13) ?
    O1A Ni1A O1 Ni1B . . . . -109.37(13) ?
    O11A Ni1A O1 Ni1B . . . . -18.51(12) ?
    N1 Ni1A O1 Ni1B . . . . 74.85(14) ?
    O1B Ni1B O1 C1 . . . . -129.7(3) ?
    N1B Ni1B O1 C1 . . . . -37.6(3) ?
    O11A Ni1B O1 C1 . . . . 142.6(3) ?
    O1M Ni1B O1 C1 . . . . 113.9(7) ?
    N2 Ni1B O1 C1 . . . . 47.0(3) ?
    Ni1A Ni1B O1 C1 . . . . 124.1(3) ?
    O1B Ni1B O1 Ni1A . . . . 106.20(13) ?
    N1B Ni1B O1 Ni1A . . . . -161.72(14) ?
    O11A Ni1B O1 Ni1A . . . . 18.45(12) ?
    O1M Ni1B O1 Ni1A . . . . -10.2(8) ?
    N2 Ni1B O1 Ni1A . . . . -77.09(14) ?
    N1A Ni1A O1A C9A . . . . -8.3(4) ?
    O11A Ni1A O1A C9A . . . . 171.1(4) ?
    O1 Ni1A O1A C9A . . . . -107.6(4) ?
    O1W Ni1A O1A C9A . . . . 80.9(4) ?
    Ni1B Ni1A O1A C9A . . . . -149.6(3) ?
    N1B Ni1B O1B C9B . . . . 11.5(4) ?
    O11A Ni1B O1B C9B . . . . -168.1(4) ?
    O1 Ni1B O1B C9B . . . . 111.9(4) ?
    O1M Ni1B O1B C9B . . . . -77.7(4) ?
    Ni1A Ni1B O1B C9B . . . . 153.2(4) ?
    O1A Ni1A O11A C1AA . . . . -62.1(4) ?
    O1 Ni1A O11A C1AA . . . . -157.0(4) ?
    O1W Ni1A O11A C1AA . . . . 27.6(4) ?
    N1 Ni1A O11A C1AA . . . . 116.2(4) ?
    Ni1B Ni1A O11A C1AA . . . . -176.0(5) ?
    O1A Ni1A O11A Ni1B . . . . 113.87(14) ?
    O1 Ni1A O11A Ni1B . . . . 18.99(13) ?
    O1W Ni1A O11A Ni1B . . . . -156.43(15) ?
    N1 Ni1A O11A Ni1B . . . . -67.78(15) ?
    O1B Ni1B O11A C1AA . . . . 64.0(4) ?
    O1 Ni1B O11A C1AA . . . . 157.6(4) ?
    O1M Ni1B O11A C1AA . . . . -27.4(4) ?
    N2 Ni1B O11A C1AA . . . . -113.7(4) ?
    Ni1A Ni1B O11A C1AA . . . . 176.4(5) ?
    O1B Ni1B O11A Ni1A . . . . -112.37(15) ?
    O1 Ni1B O11A Ni1A . . . . -18.76(13) ?
    O1M Ni1B O11A Ni1A . . . . 156.15(14) ?
    N2 Ni1B O11A Ni1A . . . . 69.94(15) ?
    O1B Ni1B O1M C1M . . . . 39.2(4) ?
    N1B Ni1B O1M C1M . . . . -52.3(4) ?
    O11A Ni1B O1M C1M . . . . 127.5(4) ?
    O1 Ni1B O1M C1M . . . . 155.8(6) ?
    N2 Ni1B O1M C1M . . . . -137.1(4) ?
    Ni1A Ni1B O1M C1M . . . . 147.2(4) ?
    N1A Ni1A N1 C1A . . . . 20.9(3) ?
    O11A Ni1A N1 C1A . . . . -158.6(3) ?
    O1 Ni1A N1 C1A . . . . 120.5(3) ?
    O1W Ni1A N1 C1A . . . . -68.4(3) ?
    Ni1B Ni1A N1 C1A . . . . 162.6(3) ?
    N1A Ni1A N1 C7 . . . . -102.2(3) ?
    O11A Ni1A N1 C7 . . . . 78.3(3) ?
    O1 Ni1A N1 C7 . . . . -2.7(3) ?
    O1W Ni1A N1 C7 . . . . 168.4(3) ?
    Ni1B Ni1A N1 C7 . . . . 39.4(3) ?
    N1A Ni1A N1 C8 . . . . 140.3(3) ?
    O11A Ni1A N1 C8 . . . . -39.2(3) ?
    O1 Ni1A N1 C8 . . . . -120.1(3) ?
    O1W Ni1A N1 C8 . . . . 51.0(3) ?
    Ni1B Ni1A N1 C8 . . . . -78.0(3) ?
    N1B Ni1B N2 C9 . . . . -140.4(3) ?
    O11A Ni1B N2 C9 . . . . 39.2(3) ?
    O1 Ni1B N2 C9 . . . . 119.3(3) ?
    O1M Ni1B N2 C9 . . . . -50.9(3) ?
    Ni1A Ni1B N2 C9 . . . . 78.0(3) ?
    N1B Ni1B N2 C7 . . . . 102.8(3) ?
    O11A Ni1B N2 C7 . . . . -77.5(3) ?
    O1 Ni1B N2 C7 . . . . 2.5(3) ?
    O1M Ni1B N2 C7 . . . . -167.7(3) ?
    Ni1A Ni1B N2 C7 . . . . -38.8(3) ?
    N1B Ni1B N2 C1B . . . . -20.0(3) ?
    O11A Ni1B N2 C1B . . . . 159.6(3) ?
    O1 Ni1B N2 C1B . . . . -120.3(3) ?
    O1M Ni1B N2 C1B . . . . 69.5(3) ?
    Ni1A Ni1B N2 C1B . . . . -161.6(3) ?
    O1A Ni1A N1A C3A . . . . 9.8(4) ?
    O1 Ni1A N1A C3A . . . . 105.1(4) ?
    O1W Ni1A N1A C3A . . . . -79.9(4) ?
    N1 Ni1A N1A C3A . . . . -168.6(4) ?
    Ni1B Ni1A N1A C3A . . . . 126.8(4) ?
    O1A Ni1A N1A C2A . . . . -178.3(3) ?
    O1 Ni1A N1A C2A . . . . -82.9(3) ?
    O1W Ni1A N1A C2A . . . . 92.1(3) ?
    N1 Ni1A N1A C2A . . . . 3.3(3) ?
    Ni1B Ni1A N1A C2A . . . . -61.3(4) ?
    O1B Ni1B N1B C3B . . . . -8.8(5) ?
    O1 Ni1B N1B C3B . . . . -102.4(4) ?
    O1M Ni1B N1B C3B . . . . 82.7(5) ?
    N2 Ni1B N1B C3B . . . . 168.9(5) ?
    Ni1A Ni1B N1B C3B . . . . -121.1(4) ?
    O1B Ni1B N1B C2B . . . . 178.6(3) ?
    O1 Ni1B N1B C2B . . . . 85.0(3) ?
    O1M Ni1B N1B C2B . . . . -89.9(3) ?
    N2 Ni1B N1B C2B . . . . -3.7(3) ?
    Ni1A Ni1B N1B C2B . . . . 66.3(4) ?
    Ni1A O1 C1 C2 . . . . -123.0(5) ?
    Ni1B O1 C1 C2 . . . . 125.7(5) ?
    Ni1A O1 C1 C6 . . . . 58.6(5) ?
    Ni1B O1 C1 C6 . . . . -52.7(5) ?
    O1 C1 C2 C3 . . . . -173.7(5) ?
    C6 C1 C2 C3 . . . . 4.7(8) ?
    C1 C2 C3 C4 . . . . -0.9(9) ?
    C2 C3 C4 C5 . . . . -3.3(9) ?
    C2 C3 C4 Br . . . . 176.7(5) ?
    C3 C4 C5 C6 . . . . 3.2(8) ?
    Br C4 C5 C6 . . . . -176.7(4) ?
    C4 C5 C6 C1 . . . . 0.9(8) ?
    C4 C5 C6 C7 . . . . 179.0(5) ?
    O1 C1 C6 C5 . . . . 173.8(5) ?
    C2 C1 C6 C5 . . . . -4.7(7) ?
    O1 C1 C6 C7 . . . . -4.4(7) ?
    C2 C1 C6 C7 . . . . 177.1(5) ?
    C5 C6 C7 N2 . . . . -114.7(5) ?
    C1 C6 C7 N2 . . . . 63.5(6) ?
    C5 C6 C7 N1 . . . . 128.4(5) ?
    C1 C6 C7 N1 . . . . -53.3(6) ?
    C9 N2 C7 C6 . . . . -175.4(4) ?
    C1B N2 C7 C6 . . . . 66.0(5) ?
    Ni1B N2 C7 C6 . . . . -50.5(5) ?
    C9 N2 C7 N1 . . . . -49.7(4) ?
    C1B N2 C7 N1 . . . . -168.4(4) ?
    Ni1B N2 C7 N1 . . . . 75.2(3) ?
    C1A N1 C7 C6 . . . . -69.7(5) ?
    C8 N1 C7 C6 . . . . 169.6(4) ?
    Ni1A N1 C7 C6 . . . . 47.1(5) ?
    C1A N1 C7 N2 . . . . 166.1(4) ?
    C8 N1 C7 N2 . . . . 45.4(4) ?
    Ni1A N1 C7 N2 . . . . -77.1(4) ?
    C1A N1 C8 C9 . . . . -145.4(4) ?
    C7 N1 C8 C9 . . . . -23.7(4) ?
    Ni1A N1 C8 C9 . . . . 101.4(4) ?
    C7 N2 C9 C8 . . . . 34.7(5) ?
    C1B N2 C9 C8 . . . . 155.4(4) ?
    Ni1B N2 C9 C8 . . . . -88.7(4) ?
    N1 C8 C9 N2 . . . . -6.9(5) ?
    C7 N1 C1A C2A . . . . 82.8(5) ?
    C8 N1 C1A C2A . . . . -161.8(4) ?
    Ni1A N1 C1A C2A . . . . -42.2(4) ?
    C3A N1A C2A C1A . . . . 145.2(5) ?
    Ni1A N1A C2A C1A . . . . -27.4(5) ?
    N1 C1A C2A N1A . . . . 48.7(6) ?
    C2A N1A C3A C4A . . . . -179.3(5) ?
    Ni1A N1A C3A C4A . . . . -7.8(7) ?
    N1A C3A C4A C5A . . . . -176.9(5) ?
    N1A C3A C4A C9A . . . . 0.5(8) ?
    C9A C4A C5A C6A . . . . 1.0(7) ?
    C3A C4A C5A C6A . . . . 178.5(5) ?
    C4A C5A C6A C7A . . . . 1.1(8) ?
    C4A C5A C6A Br1A . . . . -176.8(4) ?
    C5A C6A C7A C8A . . . . -1.0(8) ?
    Br1A C6A C7A C8A . . . . 176.9(4) ?
    C6A C7A C8A C9A . . . . -1.3(8) ?
    Ni1A O1A C9A C4A . . . . 4.7(7) ?
    Ni1A O1A C9A C8A . . . . -173.8(3) ?
    C5A C4A C9A O1A . . . . 178.4(4) ?
    C3A C4A C9A O1A . . . . 1.1(8) ?
    C5A C4A C9A C8A . . . . -3.1(7) ?
    C3A C4A C9A C8A . . . . 179.6(5) ?
    C7A C8A C9A O1A . . . . -178.1(5) ?
    C7A C8A C9A C4A . . . . 3.3(7) ?
    C9 N2 C1B C2B . . . . 165.2(4) ?
    C7 N2 C1B C2B . . . . -81.6(5) ?
    Ni1B N2 C1B C2B . . . . 41.2(4) ?
    C3B N1B C2B C1B . . . . -146.4(5) ?
    Ni1B N1B C2B C1B . . . . 26.8(5) ?
    N2 C1B C2B N1B . . . . -46.9(6) ?
    C2B N1B C3B C4B . . . . 176.4(5) ?
    Ni1B N1B C3B C4B . . . . 4.2(8) ?
    N1B C3B C4B C5B . . . . -176.6(5) ?
    N1B C3B C4B C9B . . . . 1.8(8) ?
    C9B C4B C5B C6B . . . . 1.1(7) ?
    C3B C4B C5B C6B . . . . 179.5(5) ?
    C4B C5B C6B C7B . . . . -0.9(8) ?
    C4B C5B C6B Br1B . . . . -179.4(4) ?
    C5B C6B C7B C8B . . . . 0.7(8) ?
    Br1B C6B C7B C8B . . . . 179.3(4) ?
    C6B C7B C8B C9B . . . . -0.7(8) ?
    Ni1B O1B C9B C4B . . . . -9.8(7) ?
    Ni1B O1B C9B C8B . . . . 170.7(3) ?
    C5B C4B C9B O1B . . . . 179.5(5) ?
    C3B C4B C9B O1B . . . . 1.2(7) ?
    C5B C4B C9B C8B . . . . -1.0(7) ?
    C3B C4B C9B C8B . . . . -179.3(5) ?
    C7B C8B C9B O1B . . . . -179.6(5) ?
    C7B C8B C9B C4B . . . . 0.8(7) ?
    Ni1A O11A C1AA O2AA . . . . -154.8(4) ?
    Ni1B O11A C1AA O2AA . . . . 30.2(7) ?
    Ni1A O11A C1AA C2AA . . . . 25.4(7) ?
    Ni1B O11A C1AA C2AA . . . . -149.6(4) ?
loop_
    _geom_hbond_atom_site_label_D
    _geom_hbond_atom_site_label_H
    _geom_hbond_atom_site_label_A
    _geom_hbond_site_symmetry_A
    _geom_hbond_distance_DH
    _geom_hbond_distance_HA
    _geom_hbond_distance_DA
    _geom_hbond_angle_DHA
    O1W H1W1 O2W 3_465 0.802(19) 2.01(2) 2.810(5) 174(5)
    O1W H1W2 O3M . 0.823(19) 1.97(3) 2.770(5) 164(5)
    O2W H2W1 O1B . 0.803(19) 1.86(3) 2.631(5) 160(6)
    O2W H2W2 O1A . 0.832(19) 1.91(2) 2.744(5) 177(6)
    O1M H1M O2AA . 0.84 1.77 2.602(5) 173.7
    O2M H2M O2W . 0.84 1.89 2.725(5) 171.9
    O3M H3M O2M 3_465 0.84 1.96 2.753(6) 157.7
data_global
_journal_date_recd_electronic     2011-08-10
_journal_date_accepted     2011-08-30
_journal_name_full     'Acta Crystallographica, Section E'
_journal_year     2011
_journal_volume     67
_journal_issue     10
_journal_page_first     m1381
_journal_page_last     m1382
_journal_paper_category     QM
_journal_coeditor_code     WM2523
_publ_contact_author_name     'Ray J. Butcher'
_publ_contact_author_address
;
Department of Chemistry
Howard University
525 College Street NW
Washington DC 20059
USA
;
_publ_contact_author_email     rbutcher99@yahoo.com
_publ_contact_author_fax     '202-806-5442'
_publ_contact_author_phone     '202-806-9892'
_publ_section_title
;\
\m-Acetato-aqua-\m-(5-bromo-2-{1,3-bis[2-(5-bromo-2-oxidobenzylideneamino)\
ethyl]imidazolidin-2-yl}phenolato)methanoldinickel(II) methanol disolvate
monohydrate
;
loop_
    _publ_author_name
    _publ_author_footnote
    _publ_author_address
    'Khan, Ahmed Raza' ?
;
Department of Chemistry
Howard University
525 College Street NW
Washington
DC 20059
USA
;
    'Tesema, Yohannes' .
;
Department of Chemistry
Howard University
525 College Street NW
Washington
DC 20059
USA
;
    'Butcher, Ray J.' .
;
Department of Chemistry
Howard University
525 College Street NW
Washington
DC 20059
USA
;
    'Gultneh, Yilma' .
;
Department of Chemistry
Howard University
525 College Street NW
Washington
DC 20059
USA
;
