# Supplementary material for: μ-Acetato-aqua-μ-(5-bromo-2-{1,3-bis­[2-(5-bromo-2-oxidobenzyl­idene­amino)­eth­yl]imidazolidin-2-yl}phenolato)methano­ldinickel(II) methanol disolvate monohydrate
Source: Acta Crystallogr Sect E Struct Rep Online. 2011 Sep 14;67(Pt 10):m1381–2. doi: 10.1107/S1600536811035409 (PMC3201549; doi:10.1107/S1600536811035409)
Supplement: Supplementary file 2 [file e-67-m1381-Isup2.hkl]

# 
# h,k,l, Fc-squared, Fo-squared, sigma(Fo-squared) and status flag 
# 
data_I
_shelx_title ' 02029 in Pna2(1)' 
_shelx_refln_list_code          4 
_shelx_F_calc_maximum      309.44 
_exptl_crystal_F_000      2016.00 
_reflns_d_resolution_high  0.7489 
 
loop_ 
 _symmetry_equiv_pos_as_xyz 
 'x, y, z' 
 '-x, -y, z+1/2' 
 'x+1/2, -y+1/2, z' 
 '-x+1/2, y+1/2, z+1/2' 
 
_cell_length_a    14.7385 
_cell_length_b    18.5517 
_cell_length_c    14.2504 
_cell_angle_alpha  90.000 
_cell_angle_beta   90.000 
_cell_angle_gamma  90.000 
 
_shelx_F_squared_multiplier     1.000 
 
loop_ 
 _refln_index_h 
 _refln_index_k 
 _refln_index_l 
 _refln_F_squared_calc 
 _refln_F_squared_meas 
 _refln_F_squared_sigma 
 _refln_observed_status 
   0   0 -18     5163.57     5863.83    491.93 o 
   2   0 -18      222.93      258.96    222.90 o 
   4   0 -18      724.56      641.25    203.19 o 
   1   1 -18     1325.90     1376.69    165.43 o 
   2   1 -18     2219.74     2400.89    191.81 o 
   3   1 -18      430.46      335.37    115.71 o 
   4   1 -18     1263.70     1025.79    145.61 o 
   5   1 -18       14.41       75.49    174.27 o 
   6   1 -18      653.46       -8.54    257.92 o 
   0   2 -18     1107.07     1109.40    217.39 o 
   1   2 -18       85.82      160.51    109.95 o 
   2   2 -18     1310.74     1384.96    155.47 o 
   3   2 -18      155.40      130.98    107.15 o 
   4   2 -18      494.50      533.68    149.25 o 
   5   2 -18      886.55      531.21    283.54 o 
   6   2 -18     1159.04     1480.90    375.78 o 
   1   3 -18      110.59       75.48    101.53 o 
   2   3 -18      837.44      637.81    131.16 o 
   3   3 -18       71.63     -103.62    103.62 o 
   4   3 -18     1936.85     2016.69    312.58 o 
   5   3 -18       15.33     -206.68    206.68 o 
   0   4 -18      576.79      383.23    158.76 o 
   1   4 -18       30.76      154.59    108.48 o 
   2   4 -18     2378.40     2153.19    181.26 o 
   3   4 -18      138.85      185.20    135.11 o 
   4   4 -18      785.28      404.81    283.54 o 
   5   4 -18      374.77      319.41    259.63 o 
   1   5 -18      612.97      497.24    120.71 o 
   2   5 -18      674.81      613.56    169.98 o 
   3   5 -18      337.20      481.10    183.62 o 
   4   5 -18     1179.36     1897.67    394.57 o 
   0   6 -18     1754.35     1945.50    382.61 o 
   1   6 -18      155.88       93.69    171.39 o 
   2   6 -18      291.92      370.65    237.42 o 
   3   6 -18      490.73      247.67    234.01 o 
   4   6 -18      105.86      297.21    245.96 o 
   1   7 -18      736.93      741.28    204.65 o 
   2   7 -18     1116.84      855.75    285.25 o 
   3   7 -18       42.96      411.65    394.57 o 
   2   0 -17     2299.94     1793.49    238.54 o 
   4   0 -17     3929.07     3784.05    294.23 o 
   6   0 -17     3103.65     2821.97    292.10 o 
   8   0 -17      373.50      643.94    304.04 o 
   0   1 -17     6260.68     5694.93    333.91 o 
   1   1 -17       65.53       87.96     95.31 o 
   2   1 -17     1894.32     1864.10    163.72 o 
   3   1 -17      568.36      673.32    128.25 o 
   4   1 -17      532.80      494.98    130.28 o 
   5   1 -17      290.86      173.09    112.09 o 
   6   1 -17     1297.36     1244.98    162.57 o 
   7   1 -17        8.07       22.05    110.02 o 
   8   1 -17     1004.23     1160.15    198.03 o 
   1   2 -17      865.06      893.94    133.04 o 
   2   2 -17      220.03      147.01     98.21 o 
   3   2 -17     1827.10     1861.53    327.65 o 
   4   2 -17      937.51      921.99    139.78 o 
   5   2 -17      450.11      390.45    116.41 o 
   6   2 -17      415.78      519.20    130.13 o 
   7   2 -17      604.31      618.19    148.90 o 
   8   2 -17     1006.35     1049.56    184.77 o 
   0   3 -17       84.26      179.64    232.30 o 
   1   3 -17      266.63      186.73     99.28 o 
   2   3 -17        3.38      -93.39     93.39 o 
   3   3 -17      593.84      513.10    121.30 o 
   4   3 -17      449.92      399.20    121.63 o 
   5   3 -17      170.78      287.05    120.83 o 
   6   3 -17      320.47      348.54    121.88 o 
   7   3 -17      658.84      577.77    210.05 o 
   8   3 -17       59.91     -146.91    152.48 o 
   1   4 -17      191.73      211.43    103.54 o 
   2   4 -17      502.88      523.63    119.29 o 
   3   4 -17      665.95      686.35    127.65 o 
   4   4 -17      230.58      394.22    125.45 o 
   5   4 -17       96.77      107.79    110.68 o 
   6   4 -17      912.00      895.99    148.89 o 
   7   4 -17       82.43      175.94    135.60 o 
   8   4 -17      956.28      719.02    208.47 o 
   0   5 -17      433.75      547.55    177.90 o 
   1   5 -17      549.58      427.85    117.39 o 
   2   5 -17      789.50      822.01    132.79 o 
   3   5 -17      665.78      616.20    117.95 o 
   4   5 -17     1145.78     1102.82    142.05 o 
   5   5 -17      414.07      247.75    122.32 o 
   6   5 -17      672.01      385.01    128.91 o 
   7   5 -17       25.87      199.32    166.06 o 
   1   6 -17      519.62      318.81    104.76 o 
   2   6 -17     1020.26     1096.09    134.73 o 
   3   6 -17      785.79      758.57    126.33 o 
   4   6 -17      776.12      589.92    122.62 o 
   5   6 -17       16.62     -106.79    106.79 o 
   6   6 -17     2108.60     1837.89    339.91 o 
   7   6 -17      390.88      135.58    184.83 o 
   0   7 -17     4002.15     4595.37    319.17 o 
   1   7 -17      209.43      127.21     93.02 o 
   2   7 -17      828.50      736.55    114.65 o 
   3   7 -17       77.04       17.54    102.98 o 
   4   7 -17        0.27     -112.34    112.34 o 
   5   7 -17      380.15      229.66    182.00 o 
   6   7 -17       41.66      236.90    171.47 o 
   1   8 -17      359.86      249.67    100.24 o 
   2   8 -17      601.73      723.28    115.39 o 
   3   8 -17      496.63      251.23    102.20 o 
   4   8 -17      877.72      550.67    165.00 o 
   5   8 -17      482.41       92.89    473.14 o 
   6   8 -17     1493.31     1244.53    247.47 o 
   0   9 -17       53.37      160.54    141.69 o 
   1   9 -17       67.99      175.55    100.12 o 
   2   9 -17      266.98      220.93    100.94 o 
   3   9 -17      924.37      653.60    165.29 o 
   4   9 -17      108.01      100.15    147.39 o 
   5   9 -17      552.23      412.37    170.34 o 
   1  10 -17      323.54      193.23    105.88 o 
   2  10 -17      136.42       64.21    138.04 o 
   3  10 -17      469.07      330.60    168.05 o 
   0  11 -17     1040.84      776.70    362.97 o 
   1  11 -17     1254.13     1163.87    303.74 o 
   0   0 -16     2056.39     2305.90    345.03 o 
   2   0 -16     1188.06     1196.54    201.01 o 
   4   0 -16     1851.19     2119.03    239.90 o 
   6   0 -16     1753.24     2194.31    254.81 o 
   8   0 -16      265.81      394.57    263.04 o 
  10   0 -16       52.99     -211.80    256.21 o 
   1   1 -16     1384.68     1471.79    154.83 o 
   2   1 -16     1069.51     1121.69    134.92 o 
   3   1 -16      261.56      197.04    100.11 o 
   4   1 -16     2921.70     3010.03    188.87 o 
   5   1 -16      197.71      244.11     97.02 o 
   6   1 -16     1098.42     1392.14    182.46 o 
   7   1 -16      404.31      260.52    138.20 o 
   8   1 -16      510.56      684.70    158.67 o 
   9   1 -16      747.45      654.61    173.48 o 
  10   1 -16      378.17      156.65    204.46 o 
   0   2 -16     5235.78     4925.78    301.34 o 
   1   2 -16     1178.97     1227.11    135.89 o 
   2   2 -16     3510.14     3396.41    183.54 o 
   3   2 -16      182.81      123.16     94.36 o 
   4   2 -16      434.82      302.40    102.15 o 
   5   2 -16      739.63      686.78    126.46 o 
   6   2 -16     1892.74     2004.90    207.44 o 
   7   2 -16     2279.30     2106.94    314.59 o 
   8   2 -16     1396.49     1436.10    164.04 o 
   9   2 -16      332.09      289.90    132.88 o 
  10   2 -16      844.69      903.57    183.71 o 
   1   3 -16      152.51      130.07     97.15 o 
   2   3 -16     2029.18     1884.98    160.37 o 
   3   3 -16      377.31      362.25     99.61 o 
   4   3 -16     6031.41     6138.19    237.72 o 
   5   3 -16      129.51      255.29    108.70 o 
   6   3 -16     1553.99     1621.51    186.14 o 
   7   3 -16       25.67       34.37    105.93 o 
   8   3 -16      528.48      655.22    140.89 o 
   9   3 -16      188.17      -57.51    140.64 o 
  10   3 -16       73.60      -52.30    138.03 o 
   0   4 -16     1415.94     1028.57    181.63 o 
   1   4 -16      423.78      268.76     91.20 o 
   2   4 -16     5179.73     4925.13    212.99 o 
   3   4 -16       77.14      134.04     88.23 o 
   4   4 -16      738.95      649.62    112.11 o 
   5   4 -16      218.78      225.95    112.91 o 
   6   4 -16     2481.75     2494.29    218.01 o 
   7   4 -16      216.33       16.11    115.89 o 
   8   4 -16     1834.62     1785.17    213.41 o 
   9   4 -16      291.39      446.80    147.75 o 
  10   4 -16     1949.33     1678.46    287.81 o 
   1   5 -16     2023.55     1973.30    140.03 o 
   2   5 -16     2062.51     2110.42    156.46 o 
   3   5 -16       37.83       28.40     89.76 o 
   4   5 -16     1399.26     1731.50    168.03 o 
   5   5 -16      234.32      211.77    105.81 o 
   6   5 -16      899.23      713.75    166.66 o 
   7   5 -16      511.67      189.20    154.42 o 
   8   5 -16      278.60      185.05    158.89 o 
   9   5 -16      725.23      981.75    237.63 o 
   0   6 -16     1798.59     1676.43    207.95 o 
   1   6 -16     1557.68     1602.86    135.71 o 
   2   6 -16      646.14      594.28    100.24 o 
   3   6 -16      857.49      765.76    120.55 o 
   4   6 -16       74.28       69.96     98.76 o 
   5   6 -16     1115.97     1309.76    151.58 o 
   6   6 -16      899.56      678.15    157.98 o 
   7   6 -16      745.83      712.34    163.84 o 
   8   6 -16      390.03      379.66    148.35 o 
   9   6 -16       24.70      128.49    170.66 o 
   1   7 -16      530.12      524.27    102.14 o 
   2   7 -16     1007.70      993.44    126.39 o 
   3   7 -16      357.55      266.82    100.36 o 
   4   7 -16     1357.61     1400.71    137.84 o 
   5   7 -16      422.68      325.17    119.77 o 
   6   7 -16      180.19      193.07    136.24 o 
   7   7 -16      625.01      623.06    166.77 o 
   8   7 -16      138.47      408.28    175.33 o 
   9   7 -16      106.08      127.48    182.30 o 
   0   8 -16     2861.75     3077.92    248.08 o 
   1   8 -16       99.45      135.12     90.75 o 
   2   8 -16      410.11      505.44    113.90 o 
   3   8 -16      920.00      869.55    128.09 o 
   4   8 -16       24.07       70.79     99.16 o 
   5   8 -16        5.82        2.43    113.24 o 
   6   8 -16       13.32       58.22    111.60 o 
   7   8 -16     1022.22      807.29    145.31 o 
   8   8 -16       11.87      -47.18    280.12 o 
   1   9 -16      743.88      520.26    107.63 o 
   2   9 -16      303.38      434.60    113.38 o 
   3   9 -16      192.14       16.76    100.08 o 
   4   9 -16     2253.97     1987.02    190.57 o 
   5   9 -16      904.76      547.86    137.10 o 
   6   9 -16      596.21      470.42    135.46 o 
   7   9 -16       59.19      -63.54    135.98 o 
   0  10 -16     2103.68     2108.05    303.63 o 
   1  10 -16       39.88       86.48     95.51 o 
   2  10 -16     2066.84     2159.67    167.21 o 
   3  10 -16      554.64      417.10    139.47 o 
   4  10 -16      421.46      388.10    131.06 o 
   5  10 -16      319.16      107.12    120.34 o 
   6  10 -16      438.82      149.00    200.00 o 
   7  10 -16      433.51      -37.58    288.66 o 
   1  11 -16     1182.22      973.66    139.07 o 
   2  11 -16      974.00      836.65    151.87 o 
   3  11 -16      158.74      115.35    128.22 o 
   4  11 -16     1100.56     1258.88    169.63 o 
   5  11 -16      432.86       40.52    149.16 o 
   6  11 -16      654.66      486.80    293.79 o 
   0  12 -16      854.98      696.57    288.66 o 
   1  12 -16      470.51      525.88    144.40 o 
   2  12 -16      405.80      401.78    144.88 o 
   3  12 -16      916.62      805.62    163.46 o 
   4  12 -16      374.23       78.79    191.23 o 
   1  13 -16     1156.78      695.23    187.67 o 
   2  13 -16      424.49      476.55    268.17 o 
   2   0 -15     6856.86     6576.17    315.23 o 
   4   0 -15     3855.54     3829.74    265.86 o 
   6   0 -15     4265.98     4384.91    303.66 o 
   8   0 -15      631.22      858.09    206.53 o 
  10   0 -15      904.04      687.45    201.69 o 
  12   0 -15      480.91      331.37    278.42 o 
   0   1 -15    10486.67     9055.08    370.65 o 
   1   1 -15     1022.93      983.44    120.80 o 
   2   1 -15     3067.54     2774.06    182.69 o 
   3   1 -15     2234.06     2219.24    162.13 o 
   4   1 -15      557.79      586.06    107.16 o 
   5   1 -15      424.68      494.24     98.49 o 
   6   1 -15     1278.34     1114.54    140.75 o 
   7   1 -15      162.47       41.14    102.53 o 
   8   1 -15     2367.63     3121.44    401.20 o 
   9   1 -15      349.82      340.89    151.51 o 
  10   1 -15     3015.92     3736.43    357.98 o 
  11   1 -15        7.97        5.29    348.45 o 
  12   1 -15     1139.61     1467.67    380.05 o 
   1   2 -15      533.72      298.30    117.85 o 
   2   2 -15      189.38      203.03     85.53 o 
   3   2 -15      616.65      582.67     97.94 o 
   4   2 -15     2044.53     2199.35    154.55 o 
   5   2 -15      316.89      260.91    106.05 o 
   6   2 -15      995.12     1110.75    141.93 o 
   7   2 -15     1595.00     1726.15    161.67 o 
   8   2 -15     1889.20     2258.56    228.93 o 
   9   2 -15     1081.47      867.60    178.78 o 
  10   2 -15       44.65       -2.21    169.31 o 
  11   2 -15      753.53      877.37    236.62 o 
   0   3 -15      238.24      292.36    112.14 o 
   1   3 -15      764.35      668.58    102.13 o 
   2   3 -15     1562.40     1377.78    128.08 o 
   3   3 -15      977.21      952.85    113.55 o 
   4   3 -15     1638.41     1573.69    147.20 o 
   5   3 -15      562.46      416.13    107.12 o 
   6   3 -15      893.11      931.70    139.62 o 
   7   3 -15      349.52      343.55    115.47 o 
   8   3 -15      951.54     1104.54    147.13 o 
   9   3 -15       59.57     -105.64    124.32 o 
  10   3 -15       10.47     -139.17    141.57 o 
  11   3 -15       37.86     -179.91    179.91 o 
   1   4 -15      186.36       48.60     74.48 o 
   2   4 -15      797.45      691.04     99.66 o 
   3   4 -15      398.91      444.50    102.10 o 
   4   4 -15     2898.07     3012.11    184.20 o 
   5   4 -15      194.06      151.84     93.82 o 
   6   4 -15      378.96      259.86    102.20 o 
   7   4 -15       18.74      -58.62    101.11 o 
   8   4 -15     1261.32     1295.09    209.91 o 
   9   4 -15       19.13       -0.81    121.67 o 
  10   4 -15       56.34      -11.66    134.97 o 
  11   4 -15      404.59      351.51    157.00 o 
   0   5 -15      576.85      518.22    131.95 o 
   1   5 -15      273.69      203.30     80.65 o 
   2   5 -15     1378.77     1312.72    118.87 o 
   3   5 -15      191.78      214.12     88.74 o 
   4   5 -15      901.27     1012.64    122.62 o 
   5   5 -15      760.04      640.12    109.16 o 
   6   5 -15       95.29        0.13     98.74 o 
   7   5 -15      738.07      725.99    127.31 o 
   8   5 -15      560.08      586.41    147.65 o 
   9   5 -15      381.38      288.89    147.92 o 
  10   5 -15      684.16      565.55    150.64 o 
  11   5 -15       69.63       93.53    143.79 o 
   1   6 -15     1019.37      906.02    105.13 o 
   2   6 -15      777.33      911.82    118.25 o 
   3   6 -15      189.22      248.50     93.74 o 
   4   6 -15     2161.98     2165.65    156.54 o 
   5   6 -15      842.76      853.21    116.35 o 
   6   6 -15     2958.51     3380.48    178.34 o 
   7   6 -15       24.95       62.83    107.89 o 
   8   6 -15     1085.02     1031.52    172.20 o 
   9   6 -15      142.99      191.47    184.35 o 
  10   6 -15      422.95      454.83    148.98 o 
   0   7 -15     8108.62     7961.51    309.49 o 
   1   7 -15      447.97      405.93     93.66 o 
   2   7 -15     2978.68     2935.45    171.31 o 
   3   7 -15      295.18      197.40     88.54 o 
   4   7 -15       37.64      -56.54     83.52 o 
   5   7 -15      730.08      651.95    116.66 o 
   6   7 -15      126.09      100.66    103.77 o 
   7   7 -15      280.93      197.19    113.02 o 
   8   7 -15     2620.64     2445.20    224.87 o 
   9   7 -15      714.28      795.84    140.57 o 
  10   7 -15     2476.47     2637.27    432.14 o 
   1   8 -15     2576.67     2488.72    164.71 o 
   2   8 -15     3053.40     3098.52    211.28 o 
   3   8 -15     1532.59     1676.04    145.62 o 
   4   8 -15     2790.18     2672.77    186.22 o 
   5   8 -15      125.02       26.67    120.80 o 
   6   8 -15     2815.64     2433.23    187.10 o 
   7   8 -15      708.70      607.23    132.35 o 
   8   8 -15      454.17      275.17    137.86 o 
   9   8 -15      710.39      786.39    193.54 o 
  10   8 -15       97.69      -34.16    251.09 o 
   0   9 -15       36.63      -19.24    116.92 o 
   1   9 -15     1738.83     1656.63    152.17 o 
   2   9 -15      890.85      927.90    121.36 o 
   3   9 -15     2566.74     2332.20    165.45 o 
   4   9 -15       79.69       78.97    108.62 o 
   5   9 -15     1529.53     1363.98    162.03 o 
   6   9 -15      812.09      845.69    140.37 o 
   7   9 -15      255.64      254.53    123.38 o 
   8   9 -15       82.41      -27.66    141.88 o 
   9   9 -15     1348.39      953.63    254.13 o 
   1  10 -15     1988.33     2246.86    169.59 o 
   2  10 -15       16.59      -55.17     89.74 o 
   3  10 -15      497.23      384.07    122.63 o 
   4  10 -15      322.11      318.40    118.15 o 
   5  10 -15      406.49      364.06    123.15 o 
   6  10 -15      640.86      517.15    128.83 o 
   7  10 -15     1229.63     1003.39    190.80 o 
   8  10 -15       64.21     -171.27    187.67 o 
   9  10 -15      517.01       32.45    273.29 o 
   0  11 -15      201.67      180.57    126.77 o 
   1  11 -15      537.24      455.37    114.74 o 
   2  11 -15       82.14       76.15    117.78 o 
   3  11 -15     2285.79     2107.30    195.25 o 
   4  11 -15      168.41      -34.44    115.84 o 
   5  11 -15       40.83       73.50    116.61 o 
   6  11 -15      144.01      -69.96    195.24 o 
   7  11 -15      870.96      678.25    279.27 o 
   8  11 -15       38.27      141.77    281.83 o 
   1  12 -15      100.19     -108.21    110.11 o 
   2  12 -15      465.39      445.40    134.96 o 
   3  12 -15      563.01      438.05    227.29 o 
   4  12 -15      239.86      244.70    130.18 o 
   5  12 -15     1221.23     1084.13    198.98 o 
   6  12 -15      105.47      118.61    196.59 o 
   7  12 -15      434.14      184.47    288.66 o 
   0  13 -15     1618.12     1173.58    228.82 o 
   1  13 -15      204.95      288.18    133.37 o 
   2  13 -15      517.85      438.82    141.25 o 
   3  13 -15      155.59      106.83    125.91 o 
   4  13 -15      206.34      124.49    161.85 o 
   5  13 -15      201.48       93.94    263.04 o 
   1  14 -15     1235.80     1021.94    156.98 o 
   2  14 -15      491.74      159.79    132.95 o 
   3  14 -15     1415.75     1350.33    626.01 o 
   0  15 -15      611.62      669.57    290.37 o 
   1  15 -15      225.70      234.79    154.92 o 
   0   0 -14     1548.79     1562.89    259.63 o 
   2   0 -14     1893.61     1791.39    196.47 o 
   4   0 -14     5212.25     4885.12    271.76 o 
   6   0 -14     2103.60     2046.81    279.27 o 
   8   0 -14      949.73      930.89    291.23 o 
  10   0 -14      413.35      365.36    183.42 o 
  12   0 -14     1098.70     1007.77    327.95 o 
   1   1 -14      269.24      446.23     87.34 o 
   2   1 -14      295.87      278.69     77.32 o 
   3   1 -14      329.06      126.38    102.66 o 
   4   1 -14     6615.13     6781.17    204.67 o 
   5   1 -14      732.34      747.04    112.80 o 
   6   1 -14      994.67     1032.92    145.19 o 
   7   1 -14      603.76      379.19    118.09 o 
   8   1 -14     3112.27     3487.45    201.32 o 
   9   1 -14      683.81      833.70    137.68 o 
  10   1 -14      580.24      646.77    133.91 o 
  11   1 -14      447.09      536.79    157.05 o 
  12   1 -14      142.03       18.60    146.32 o 
  13   1 -14      189.58      195.30    246.82 o 
   0   2 -14     9110.30     8550.22    302.25 o 
   1   2 -14     1014.40     1123.77    102.18 o 
   2   2 -14     2036.56     2111.18    158.34 o 
   3   2 -14      715.19      593.20     90.26 o 
   4   2 -14      231.65      156.07     86.56 o 
   5   2 -14     1477.11     1829.25    154.97 o 
   6   2 -14     2009.80     1978.45    158.35 o 
   7   2 -14      307.91      198.35    102.04 o 
   8   2 -14     2521.70     2837.07    233.06 o 
   9   2 -14      680.90      474.81    149.96 o 
  10   2 -14      823.10     1063.90    234.95 o 
  11   2 -14        7.55      -96.30    128.38 o 
  12   2 -14      466.20      501.56    171.21 o 
  13   2 -14      295.27      116.27    194.02 o 
   1   3 -14     1484.99     1421.23    112.56 o 
   2   3 -14    11624.99    10821.57    235.40 o 
   3   3 -14      106.39        9.60     68.36 o 
   4   3 -14     2465.53     2873.24    155.81 o 
   5   3 -14      388.13      417.27    106.33 o 
   6   3 -14     4095.30     4227.05    198.38 o 
   7   3 -14      457.93      459.75    112.10 o 
   8   3 -14      793.08     1110.08    145.11 o 
   9   3 -14      131.22      174.08    136.19 o 
  10   3 -14     1045.93     1471.95    311.72 o 
  11   3 -14      414.53      515.78    197.23 o 
  12   3 -14      365.95      371.35    214.14 o 
  13   3 -14       91.87     -214.53    214.53 o 
   0   4 -14    16170.49    14788.49    379.16 o 
   1   4 -14      479.02      392.48     83.05 o 
   2   4 -14     3710.70     3819.09    170.11 o 
   3   4 -14       11.40       43.22     71.99 o 
   4   4 -14      169.53      247.64    112.22 o 
   5   4 -14      158.80      145.10     83.86 o 
   6   4 -14     1089.83     1407.00    128.48 o 
   7   4 -14      138.28      167.52     94.99 o 
   8   4 -14     6237.08     6525.47    297.57 o 
   9   4 -14      555.39      578.81    152.27 o 
  10   4 -14     2495.86     2902.11    391.75 o 
  11   4 -14       58.27       10.27    205.82 o 
  12   4 -14      702.35      578.06    217.28 o 
   1   5 -14     3163.97     3045.35    141.12 o 
   2   5 -14     2901.46     2797.34    159.73 o 
   3   5 -14      160.66      111.56     74.16 o 
   4   5 -14     3873.52     3777.46    168.78 o 
   5   5 -14      656.28      512.09     97.86 o 
   6   5 -14     2826.45     2936.58    160.66 o 
   7   5 -14      359.09      346.32     98.91 o 
   8   5 -14       84.17      220.90    108.38 o 
   9   5 -14      519.12      298.62    130.51 o 
  10   5 -14      132.49      186.88    127.73 o 
  11   5 -14     3617.71     3979.99    483.39 o 
  12   5 -14      715.29      588.61    262.19 o 
   0   6 -14      141.26       46.32     97.60 o 
   1   6 -14     2677.28     2535.60    148.47 o 
   2   6 -14      480.03      352.08     87.54 o 
   3   6 -14     1152.10     1157.53    118.88 o 
   4   6 -14      165.62       38.66     77.94 o 
   5   6 -14     2233.59     2433.01    155.05 o 
   6   6 -14     2054.06     2180.19    156.17 o 
   7   6 -14      887.75      682.09    121.46 o 
   8   6 -14      130.91      -58.21    101.39 o 
   9   6 -14       59.78       -5.39    104.18 o 
  10   6 -14       38.63      -18.05    109.23 o 
  11   6 -14      131.47      211.15    210.11 o 
  12   6 -14      150.67      249.38    327.95 o 
   1   7 -14      552.06      379.83     94.37 o 
   2   7 -14      327.78      248.87     93.67 o 
   3   7 -14      714.55      684.64    108.00 o 
   4   7 -14      972.22      934.29    114.98 o 
   5   7 -14      975.91      769.24    110.57 o 
   6   7 -14       20.57      -40.63     88.49 o 
   7   7 -14      328.47      348.76    110.92 o 
   8   7 -14      421.66      535.51    153.11 o 
   9   7 -14      310.46      171.83    110.16 o 
  10   7 -14      233.39      285.64    163.65 o 
  11   7 -14      817.86      912.11    235.52 o 
  12   7 -14       84.86      278.42    275.00 o 
   0   8 -14     3542.42     3290.27    223.64 o 
   1   8 -14      206.46      155.45     84.78 o 
   2   8 -14      127.60       72.48     83.63 o 
   3   8 -14     2848.12     2825.73    162.55 o 
   4   8 -14      760.51      925.91    116.37 o 
   5   8 -14      654.36      788.41    163.95 o 
   6   8 -14      278.22      203.09    112.84 o 
   7   8 -14      824.53      793.66    132.60 o 
   8   8 -14      184.63      271.96    107.12 o 
   9   8 -14       66.43      227.85    162.49 o 
  10   8 -14      120.96      240.67    159.72 o 
  11   8 -14       37.13      191.30    251.09 o 
   1   9 -14     2364.87     2298.91    162.51 o 
   2   9 -14     1923.36     1842.66    148.17 o 
   3   9 -14      501.84      408.31     96.62 o 
   4   9 -14     1164.89     1319.96    231.75 o 
   5   9 -14     2123.53     2229.72    180.62 o 
   6   9 -14     1340.58     1481.01    162.33 o 
   7   9 -14        6.59      -42.86    103.03 o 
   8   9 -14      725.70      461.34    163.31 o 
   9   9 -14      469.67      553.56    172.63 o 
  10   9 -14      610.84      557.37    203.59 o 
  11   9 -14      125.04      145.19    283.54 o 
   0  10 -14     9494.21     9309.82    432.97 o 
   1  10 -14      195.88       55.41     93.02 o 
   2  10 -14     1779.92     1755.57    150.76 o 
   3  10 -14      625.02      600.90    126.21 o 
   4  10 -14      671.40      478.10    122.04 o 
   5  10 -14     1083.78     1176.39    144.70 o 
   6  10 -14      614.12      602.82    126.82 o 
   7  10 -14      136.26      144.21    149.39 o 
   8  10 -14     2362.02     2654.57    263.50 o 
   9  10 -14     1518.95     1560.20    291.65 o 
  10  10 -14      372.53      261.34    268.17 o 
   1  11 -14     3430.34     3211.28    181.13 o 
   2  11 -14     4463.66     4500.12    227.04 o 
   3  11 -14     1874.46     1935.75    180.70 o 
   4  11 -14     1579.61     1382.24    159.63 o 
   5  11 -14       75.02      -89.51     97.53 o 
   6  11 -14     2069.82     1960.45    216.16 o 
   7  11 -14      378.37      306.09    170.75 o 
   8  11 -14      503.23      395.94    168.70 o 
   9  11 -14       88.11      136.65    249.38 o 
  10  11 -14       62.34     -117.86    263.04 o 
   0  12 -14     1531.52     1494.45    228.08 o 
   1  12 -14      992.55     1004.34    142.56 o 
   2  12 -14      308.10      316.21    123.71 o 
   3  12 -14     1536.85     1540.15    183.77 o 
   4  12 -14      348.97      311.21    118.89 o 
   5  12 -14     1580.59     1469.96    205.87 o 
   6  12 -14      683.41      491.62    165.29 o 
   7  12 -14      366.09      375.25    254.72 o 
   8  12 -14     1034.61     1105.47    247.28 o 
   9  12 -14      868.54      280.12    278.42 o 
   1  13 -14      775.93      772.20    141.31 o 
   2  13 -14      113.40      -24.61    110.42 o 
   3  13 -14      581.66      710.26    138.53 o 
   4  13 -14      417.00      555.34    160.03 o 
   5  13 -14      244.72      257.61    153.04 o 
   6  13 -14      214.93      152.57    149.72 o 
   7  13 -14      506.64      509.32    178.23 o 
   0  14 -14      215.61      109.07    162.31 o 
   1  14 -14      273.14      191.44    118.21 o 
   2  14 -14      210.00      266.28    121.97 o 
   3  14 -14     1191.20      769.21    173.12 o 
   4  14 -14      121.46      176.35    154.76 o 
   5  14 -14      188.26      -88.26    166.81 o 
   6  14 -14      112.12      144.52    182.40 o 
   1  15 -14      223.10      165.38    118.72 o 
   2  15 -14      477.31      531.93    164.36 o 
   3  15 -14      875.80      843.65    186.39 o 
   4  15 -14       72.25     -142.46    173.46 o 
   5  15 -14      789.31      633.70    269.88 o 
   0  16 -14      836.72      374.07    242.55 o 
   1  16 -14      123.84       11.96    225.47 o 
   2  16 -14      233.90      131.52    268.17 o 
   3  16 -14     1028.64      903.57    310.87 o 
   2   0 -13     8816.65     8571.73    270.93 o 
   4   0 -13     5466.73     6025.04    300.62 o 
   6   0 -13     4978.41     5568.17    306.98 o 
   8   0 -13     5493.52     5390.97    509.01 o 
  10   0 -13      442.44      467.76    168.46 o 
  12   0 -13     4898.53     5725.47    495.34 o 
  14   0 -13     3112.28     2990.84    425.31 o 
   0   1 -13      536.67      529.27    111.10 o 
   1   1 -13     2409.27     2333.74    118.75 o 
   2   1 -13     3345.42     3161.83    127.92 o 
   3   1 -13      952.52      975.48     92.30 o 
   4   1 -13     1900.47     2057.69    128.35 o 
   5   1 -13      329.73      331.47     98.86 o 
   6   1 -13     3118.75     3322.01    177.77 o 
   7   1 -13     2923.17     3068.87    180.25 o 
   8   1 -13     1754.08     1938.57    164.67 o 
   9   1 -13       32.00       -7.44     95.00 o 
  10   1 -13     8309.03     9121.43    296.92 o 
  11   1 -13      344.18      349.28    118.28 o 
  12   1 -13     2193.78     1871.02    210.06 o 
  13   1 -13      448.09      440.07    191.63 o 
  14   1 -13      126.72     -167.39    167.39 o 
   1   2 -13     1854.55     1847.65    107.20 o 
   2   2 -13     1496.14     1568.20    107.22 o 
   3   2 -13      337.50      381.91     80.53 o 
   4   2 -13     1613.66     1559.36    118.49 o 
   5   2 -13      724.39      841.77     98.07 o 
   6   2 -13     2317.41     2852.98    180.61 o 
   7   2 -13     1237.21     1447.22    143.19 o 
   8   2 -13     2695.00     3009.53    188.32 o 
   9   2 -13     2618.76     3018.77    195.04 o 
  10   2 -13      474.92      874.38    137.56 o 
  11   2 -13      894.57      900.19    163.80 o 
  12   2 -13      493.14      708.72    162.41 o 
  13   2 -13      412.34      304.46    160.24 o 
  14   2 -13      766.78      545.75    189.52 o 
   0   3 -13      361.45      269.58    104.31 o 
   1   3 -13     1073.98     1176.73    101.18 o 
   2   3 -13     2060.87     2019.19    131.63 o 
   3   3 -13      321.02      175.74     71.88 o 
   4   3 -13     1086.09     1135.16    107.51 o 
   5   3 -13     1219.58     1325.81    113.96 o 
   6   3 -13      997.20     1189.86    112.51 o 
   7   3 -13      730.55      818.42    107.99 o 
   8   3 -13      552.09      824.90    148.65 o 
   9   3 -13       14.79      147.07    102.49 o 
  10   3 -13       56.58     -103.20    103.20 o 
  11   3 -13      321.57      477.66    151.35 o 
  12   3 -13      146.47       19.53    129.53 o 
  13   3 -13       27.91       79.33    155.27 o 
  14   3 -13       59.16      -50.49    204.12 o 
   1   4 -13      968.91      826.97     92.10 o 
   2   4 -13        2.44      -33.65     61.10 o 
   3   4 -13     2292.96     2073.96    130.42 o 
   4   4 -13     4222.14     4213.73    164.48 o 
   5   4 -13      772.03      744.13    100.04 o 
   6   4 -13     1630.08     1788.58    131.36 o 
   7   4 -13      211.86      209.54     81.14 o 
   8   4 -13     1712.20     1950.52    195.39 o 
   9   4 -13      277.07       65.19    118.70 o 
  10   4 -13      358.91      472.84    188.89 o 
  11   4 -13      334.08      285.29    245.11 o 
  12   4 -13      188.38      110.91    150.34 o 
  13   4 -13      165.47      171.77    149.24 o 
   0   5 -13     3057.50     2894.97    185.51 o 
   1   5 -13     2658.31     2565.45    138.76 o 
   2   5 -13      889.93      670.45     96.00 o 
   3   5 -13      235.58      216.62     73.49 o 
   4   5 -13     1521.83     1674.44    129.80 o 
   5   5 -13      456.28      311.54     82.87 o 
   6   5 -13       28.42       67.60     72.90 o 
   7   5 -13     3638.25     3948.06    173.87 o 
   8   5 -13      372.68      382.22    110.71 o 
   9   5 -13      336.73      368.36    106.90 o 
  10   5 -13      926.55      746.13    129.54 o 
  11   5 -13       48.06      -10.89    110.29 o 
  12   5 -13      322.16      443.53    217.82 o 
  13   5 -13      493.01      466.31    218.39 o 
   1   6 -13     2390.29     2129.55    137.22 o 
   2   6 -13       91.93      -41.23     64.22 o 
   3   6 -13      715.85      882.36    105.13 o 
   4   6 -13     7653.59     7080.03    207.83 o 
   5   6 -13      938.62     1261.38    118.79 o 
   6   6 -13      931.57      977.61    114.97 o 
   7   6 -13     1243.57     1243.53    137.16 o 
   8   6 -13      897.74      779.77    126.91 o 
   9   6 -13      292.32      217.19    107.79 o 
  10   6 -13       28.33      -13.81     97.81 o 
  11   6 -13       81.67       -4.38    132.63 o 
  12   6 -13     1908.60     1590.48    208.42 o 
  13   6 -13      865.11      309.20    230.66 o 
   0   7 -13     4037.12     3737.81    259.71 o 
   1   7 -13       91.93      -65.82     70.51 o 
   2   7 -13     7231.95     7029.46    210.81 o 
   3   7 -13       93.09       24.74     71.63 o 
   4   7 -13      383.20      362.63     87.10 o 
   5   7 -13      754.22      766.65    103.80 o 
   6   7 -13     2041.07     1969.11    165.22 o 
   7   7 -13      115.28       69.41     91.65 o 
   8   7 -13      772.32      805.73    125.13 o 
   9   7 -13     1206.43     1270.15    150.76 o 
  10   7 -13     3885.74     4272.99    363.00 o 
  11   7 -13      240.68      145.27    146.26 o 
  12   7 -13      924.67     1133.73    200.85 o 
  13   7 -13      481.06      285.25    242.55 o 
   1   8 -13     6006.64     5759.47    279.80 o 
   2   8 -13     3248.16     3069.17    158.83 o 
   3   8 -13      105.40       54.13     72.79 o 
   4   8 -13     3636.39     3489.66    163.34 o 
   5   8 -13      110.30       85.24     86.45 o 
   6   8 -13     2772.38     2785.90    181.35 o 
   7   8 -13     2253.91     2060.56    170.41 o 
   8   8 -13     1143.24     1188.51    142.78 o 
   9   8 -13     1560.76     1562.47    206.62 o 
  10   8 -13       66.08       47.38    149.66 o 
  11   8 -13      673.74      650.49    173.55 o 
  12   8 -13      412.26      449.18    194.46 o 
   0   9 -13      141.73       54.64    134.29 o 
   1   9 -13     4122.13     4060.94    181.94 o 
   2   9 -13      176.44      286.56     90.31 o 
   3   9 -13     4256.74     4160.23    177.06 o 
   4   9 -13      149.62      202.12     81.92 o 
   5   9 -13     1874.83     1900.16    163.17 o 
   6   9 -13     1564.26     1437.88    153.64 o 
   7   9 -13     1269.45     1297.61    150.78 o 
   8   9 -13      676.67      807.81    166.78 o 
   9   9 -13      377.18      431.39    148.43 o 
  10   9 -13      166.93      203.89    197.02 o 
  11   9 -13      671.69      641.13    178.36 o 
  12   9 -13       70.31      -49.53    257.92 o 
   1  10 -13     1943.46     2157.37    174.08 o 
   2  10 -13      498.80      473.73     95.92 o 
   3  10 -13     1280.04     1290.26    129.22 o 
   4  10 -13     1530.90     1558.57    154.56 o 
   5  10 -13      716.51      843.74    133.56 o 
   6  10 -13      381.27      173.75    112.67 o 
   7  10 -13     1979.01     1773.90    209.70 o 
   8  10 -13       81.63      271.65    146.18 o 
   9  10 -13      579.32      918.02    183.00 o 
  10  10 -13      409.48      431.61    157.30 o 
  11  10 -13      459.52      565.06    180.97 o 
   0  11 -13      623.72      651.89    173.06 o 
   1  11 -13      738.71      741.67    128.42 o 
   2  11 -13       12.78       77.54     85.72 o 
   3  11 -13     1202.70     1430.59    156.53 o 
   4  11 -13      195.47      -25.44     97.65 o 
   5  11 -13     1281.38     1132.42    139.93 o 
   6  11 -13      381.76      293.33    135.91 o 
   7  11 -13     1291.46     1435.41    204.83 o 
   8  11 -13        2.59       16.51    134.19 o 
   9  11 -13      335.91      142.38    163.39 o 
  10  11 -13      120.75     -137.66    153.58 o 
  11  11 -13      362.73      -85.40    278.42 o 
   1  12 -13      329.16      285.74    106.92 o 
   2  12 -13      231.27      281.98    110.68 o 
   3  12 -13       31.06       63.09    104.75 o 
   4  12 -13     1035.77      961.48    137.27 o 
   5  12 -13     1454.52     1267.13    176.94 o 
   6  12 -13      278.30      137.78    144.79 o 
   7  12 -13      244.34      -49.27    144.42 o 
   8  12 -13       10.34       -3.21    146.58 o 
   9  12 -13      313.71      236.89    162.62 o 
  10  12 -13       47.98     -109.32    281.83 o 
   0  13 -13      578.92      618.88    321.12 o 
   1  13 -13      302.68      175.10    110.83 o 
   2  13 -13     3080.09     3000.91    249.52 o 
   3  13 -13      261.05      170.12    112.59 o 
   4  13 -13      274.26      172.68    126.50 o 
   5  13 -13      181.35      236.95    142.43 o 
   6  13 -13     1033.92      988.67    197.34 o 
   7  13 -13      422.02      369.56    151.49 o 
   8  13 -13      155.41      170.19    156.53 o 
   9  13 -13      728.77      213.51    302.33 o 
   1  14 -13      960.74     1159.96    154.02 o 
   2  14 -13      677.04      507.90    131.16 o 
   3  14 -13      581.88      433.56    150.34 o 
   4  14 -13     3395.63     3748.90    272.41 o 
   5  14 -13      111.88       92.23    147.79 o 
   6  14 -13      734.49      572.85    162.63 o 
   7  14 -13      313.29      282.16    175.65 o 
   8  14 -13      110.82      -70.03    259.63 o 
   0  15 -13     1707.54     1343.31    223.34 o 
   1  15 -13      833.38      941.36    149.78 o 
   2  15 -13      201.96       80.31    141.66 o 
   3  15 -13      930.17     1340.79    207.85 o 
   4  15 -13      450.15      333.98    147.97 o 
   5  15 -13      934.00      858.61    314.96 o 
   6  15 -13      113.60      128.84    164.89 o 
   7  15 -13      729.61      266.46    283.54 o 
   1  16 -13     2036.93     1851.31    338.64 o 
   2  16 -13     1227.77      895.98    215.17 o 
   3  16 -13      343.56      356.64    160.58 o 
   4  16 -13        2.30        1.85    142.55 o 
   5  16 -13      651.48       39.29    234.01 o 
   6  16 -13      429.85      280.12    285.25 o 
   0  17 -13     1180.89     1241.77    389.44 o 
   1  17 -13      158.44       81.99    257.92 o 
   2  17 -13      144.20      179.35    232.30 o 
   4  17 -13      593.62      589.29    295.50 o 
   0   0 -12     9353.16     8043.33    481.68 o 
   2   0 -12     5902.31     5766.76    187.83 o 
   4   0 -12     5059.24     5543.39    270.81 o 
   6   0 -12     2144.12     2438.89    229.74 o 
   8   0 -12      568.46      343.47    143.87 o 
  10   0 -12     1295.80     1353.55    203.70 o 
  12   0 -12      288.55      371.28    176.39 o 
  14   0 -12      473.95      399.69    244.25 o 
   1   1 -12      655.31      607.60     67.35 o 
   2   1 -12     3386.57     3172.36    113.75 o 
   3   1 -12     5271.95     4963.11    146.88 o 
   4   1 -12     2854.98     3131.55    134.50 o 
   5   1 -12     1248.91     1304.26    105.46 o 
   6   1 -12      316.44      344.79     77.76 o 
   7   1 -12      220.48      176.30     88.08 o 
   8   1 -12     4240.55     4633.27    201.18 o 
   9   1 -12     1297.80     1639.39    156.71 o 
  10   1 -12      461.25      350.17    114.10 o 
  11   1 -12      335.72      405.99    117.25 o 
  12   1 -12     1905.59     2172.68    206.08 o 
  13   1 -12       92.55      125.77    131.25 o 
  14   1 -12      581.61      487.07    189.60 o 
  15   1 -12       42.16      -35.03    156.84 o 
   0   2 -12    17654.45    16068.69    349.06 o 
   1   2 -12      892.74      773.62     80.79 o 
   2   2 -12     7341.19     6846.10    167.08 o 
   3   2 -12      412.04      483.83     68.44 o 
   4   2 -12     1374.09     1195.55     93.10 o 
   5   2 -12     3218.05     3708.28    152.48 o 
   6   2 -12     3369.36     3509.79    152.28 o 
   7   2 -12      662.09      790.75     99.64 o 
   8   2 -12     4651.84     5183.73    186.16 o 
   9   2 -12     5375.22     6059.73    232.39 o 
  10   2 -12      328.38      347.56    113.41 o 
  11   2 -12      466.78      549.70    146.01 o 
  12   2 -12      294.88      289.63    134.98 o 
  13   2 -12      980.74      986.23    171.07 o 
  14   2 -12      125.63       69.67    144.19 o 
  15   2 -12      269.52      370.65    252.80 o 
   1   3 -12     5446.16     4799.61    162.89 o 
   2   3 -12    14084.90    13351.26    252.50 o 
   3   3 -12      940.88      934.36     93.64 o 
   4   3 -12     5826.71     5621.85    172.75 o 
   5   3 -12      566.75      637.27     77.88 o 
   6   3 -12     7034.17     7469.50    215.55 o 
   7   3 -12      283.66      251.54     82.20 o 
   8   3 -12      102.45       24.20     77.43 o 
   9   3 -12      338.73      201.58     85.12 o 
  10   3 -12     1742.71     1661.31    230.02 o 
  11   3 -12      639.70      694.53    127.03 o 
  12   3 -12      315.83      249.48    124.78 o 
  13   3 -12      478.46      333.55    143.91 o 
  14   3 -12     1136.92     1179.24    327.10 o 
  15   3 -12       38.98       59.78    242.55 o 
   0   4 -12    32415.47    29047.73    477.52 o 
   1   4 -12       50.66        7.64     63.54 o 
   2   4 -12     5821.02     5271.95    170.58 o 
   3   4 -12      972.02      924.29     94.93 o 
   4   4 -12       85.19       66.35     62.19 o 
   5   4 -12     1108.48     1235.04    109.69 o 
   6   4 -12     2662.24     2860.74    141.30 o 
   7   4 -12      380.79      431.48     79.22 o 
   8   4 -12     7387.00     8505.73    230.45 o 
   9   4 -12      820.37      938.81    127.26 o 
  10   4 -12     2244.58     2116.65    190.33 o 
  11   4 -12       52.93       13.31     99.69 o 
  12   4 -12      132.73      127.74    111.86 o 
  13   4 -12      182.63       36.14    144.83 o 
  14   4 -12      283.30      355.44    178.02 o 
   1   5 -12     1623.77     1345.47    112.87 o 
   2   5 -12     3522.88     3226.81    154.26 o 
   3   5 -12     3757.73     3537.06    152.74 o 
   4   5 -12     4903.83     4891.99    167.33 o 
   5   5 -12     1165.13     1314.37    116.06 o 
   6   5 -12     4559.15     4657.45    170.22 o 
   7   5 -12      626.62      624.92     97.92 o 
   8   5 -12      562.98      599.54    109.24 o 
   9   5 -12     1278.03     1143.13    135.81 o 
  10   5 -12      324.95      422.72    107.58 o 
  11   5 -12     2600.62     2602.92    278.24 o 
  12   5 -12      147.64      231.61    118.87 o 
  13   5 -12      137.71       70.59    134.94 o 
  14   5 -12      333.53       79.76    139.15 o 
   0   6 -12     1566.89     1353.77    195.57 o 
   1   6 -12      368.28      387.44     81.05 o 
   2   6 -12      718.75      762.45     95.25 o 
   3   6 -12      546.73      546.72     92.22 o 
   4   6 -12      303.25      284.52     76.02 o 
   5   6 -12      850.19      903.29    101.37 o 
   6   6 -12     1393.69     1518.99    122.60 o 
   7   6 -12     2823.17     2935.28    153.91 o 
   8   6 -12       12.60      -35.26     79.62 o 
   9   6 -12     1142.70     1112.96    140.48 o 
  10   6 -12     1213.66     1249.87    144.69 o 
  11   6 -12      610.57      534.17    234.42 o 
  12   6 -12      207.21      220.95    143.41 o 
  13   6 -12      680.30      613.14    177.02 o 
  14   6 -12      305.22      406.52    242.55 o 
   1   7 -12       55.78       57.09     71.64 o 
   2   7 -12       42.28      -61.69     61.69 o 
   3   7 -12     1341.66     1402.43    137.68 o 
   4   7 -12     1485.05     1513.94    122.16 o 
   5   7 -12     3395.23     3005.04    148.08 o 
   6   7 -12     1006.83      886.75    102.74 o 
   7   7 -12     1004.54      975.40    120.99 o 
   8   7 -12     1431.55     1398.55    144.87 o 
   9   7 -12       97.05       47.22     97.76 o 
  10   7 -12      537.83      393.93    147.96 o 
  11   7 -12      800.05      820.64    174.65 o 
  12   7 -12     1322.89     1480.54    207.29 o 
  13   7 -12      558.69      474.11    182.83 o 
  14   7 -12      706.05      403.11    264.75 o 
   0   8 -12     4420.92     3661.60    256.46 o 
   1   8 -12     1506.37     1507.53    141.12 o 
   2   8 -12     1144.34     1085.39    110.51 o 
   3   8 -12     1794.35     1965.63    136.89 o 
   4   8 -12     2261.15     2148.98    137.70 o 
   5   8 -12     1255.75     1379.89    120.94 o 
   6   8 -12     2644.28     2843.03    190.33 o 
   7   8 -12     1499.87     1351.91    140.79 o 
   8   8 -12      509.43      608.03    156.81 o 
   9   8 -12      818.40      876.25    167.60 o 
  10   8 -12      237.48      126.28    132.25 o 
  11   8 -12      238.62      490.32    158.17 o 
  12   8 -12      192.22      385.30    168.89 o 
  13   8 -12      134.54     -173.34    173.34 o 
   1   9 -12     3641.89     3650.18    249.99 o 
   2   9 -12     1447.89     1583.11    125.17 o 
   3   9 -12      533.01      500.54     92.64 o 
   4   9 -12     1587.66     1398.75    120.45 o 
   5   9 -12     1617.79     1704.15    153.70 o 
   6   9 -12     1426.17     1453.11    178.25 o 
   7   9 -12      718.70      762.40    122.06 o 
   8   9 -12     1040.24     1249.72    182.57 o 
   9   9 -12      271.42      382.09    153.48 o 
  10   9 -12      461.26      382.48    166.29 o 
  11   9 -12       13.17      123.63    146.30 o 
  12   9 -12      280.04      -18.43    186.46 o 
  13   9 -12      219.40      688.35    310.87 o 
   0  10 -12     8604.90     8014.56    565.37 o 
   1  10 -12     1466.50     1624.04    153.40 o 
   2  10 -12     1589.86     1512.63    128.91 o 
   3  10 -12     1686.86     1433.30    123.38 o 
   4  10 -12       82.38       63.19     86.09 o 
   5  10 -12     1400.87     1399.12    141.52 o 
   6  10 -12     1211.37     1204.54    142.50 o 
   7  10 -12      112.61       77.54    131.16 o 
   8  10 -12     5103.48     5248.99    291.01 o 
   9  10 -12      839.69      843.49    169.46 o 
  10  10 -12      840.94     1050.03    196.73 o 
  11  10 -12       98.86     -158.99    182.35 o 
  12  10 -12      761.72      662.49    238.26 o 
  13  10 -12      376.71      291.17    229.74 o 
   1  11 -12     1459.25     1549.70    153.33 o 
   2  11 -12     4019.68     3902.28    173.26 o 
   3  11 -12     1005.09      975.07    128.51 o 
   4  11 -12     2585.81     2517.24    178.98 o 
   5  11 -12      809.48      631.61    117.35 o 
   6  11 -12     1931.28     1855.62    207.42 o 
   7  11 -12      719.70      662.42    173.80 o 
   8  11 -12      237.88      381.40    158.17 o 
   9  11 -12       82.02      -89.49    128.36 o 
  10  11 -12      236.11      222.70    143.43 o 
  11  11 -12     1316.00     1349.16    245.81 o 
  12  11 -12      331.67      105.90    280.12 o 
   0  12 -12     1227.87     1307.25    206.21 o 
   1  12 -12      313.81      365.13    110.19 o 
   2  12 -12      268.44      201.93    102.06 o 
   3  12 -12      518.17      492.07    142.75 o 
   4  12 -12      536.14      457.64    112.63 o 
   5  12 -12     2662.79     2805.84    240.83 o 
   6  12 -12      771.94      595.48    157.00 o 
   7  12 -12     2204.81     1863.00    217.63 o 
   8  12 -12      865.76      824.41    173.15 o 
   9  12 -12      642.25      499.04    165.48 o 
  10  12 -12     1012.15      811.16    194.78 o 
  11  12 -12      106.12      121.27    268.17 o 
   1  13 -12     2176.55     2082.06    176.01 o 
   2  13 -12      783.79      816.20    127.21 o 
   3  13 -12     1158.35     1210.78    147.11 o 
   4  13 -12     3284.11     2796.91    241.66 o 
   5  13 -12      521.83      635.41    150.78 o 
   6  13 -12      248.97       92.48    138.31 o 
   7  13 -12      287.94      249.11    154.55 o 
   8  13 -12      510.47      243.45    155.71 o 
   9  13 -12     1071.35     1086.06    206.27 o 
  10  13 -12        5.94       10.43    213.77 o 
   0  14 -12      143.48      -19.79    141.51 o 
   1  14 -12      841.44      739.11    130.28 o 
   2  14 -12      218.87      111.33    110.83 o 
   3  14 -12     1448.70     1543.99    210.68 o 
   4  14 -12      322.64      301.06    137.89 o 
   5  14 -12       96.52      -12.29    129.01 o 
   6  14 -12      284.17      296.56    153.40 o 
   7  14 -12      328.25      334.93    196.10 o 
   8  14 -12      144.70      182.14    155.97 o 
   9  14 -12       52.25       28.60    190.10 o 
   1  15 -12      648.22      427.72    116.01 o 
   2  15 -12      685.73      540.17    151.35 o 
   3  15 -12      226.27       48.60    137.22 o 
   4  15 -12      372.97      381.43    146.33 o 
   5  15 -12      864.23      957.32    184.92 o 
   6  15 -12      148.93       77.02    144.72 o 
   7  15 -12     1979.74     1813.28    343.58 o 
   8  15 -12      315.24     -139.51    158.76 o 
   0  16 -12      148.23      114.16    160.96 o 
   1  16 -12      789.09      630.35    154.95 o 
   2  16 -12      122.56      -97.71    129.68 o 
   3  16 -12     1722.35     1810.55    234.72 o 
   4  16 -12       92.64     -123.77    134.87 o 
   5  16 -12      770.49      755.73    183.70 o 
   6  16 -12      121.82       54.28    179.87 o 
   7  16 -12      147.76      156.84    203.73 o 
   1  17 -12     1295.80     1103.21    185.55 o 
   2  17 -12     1243.64     1142.83    192.93 o 
   3  17 -12      299.75      101.56    146.32 o 
   4  17 -12       96.52      105.82    156.09 o 
   5  17 -12      421.69      289.14    163.45 o 
   6  17 -12      215.29      532.92    326.24 o 
   0  18 -12       18.38        3.42    269.88 o 
   1  18 -12      596.80      735.43    231.01 o 
   2  18 -12      511.70      528.00    181.88 o 
   3  18 -12      173.87      327.95    271.58 o 
   4  18 -12      485.13      263.04    269.88 o 
   2   0 -11     4608.46     4511.27    160.30 o 
   4   0 -11     4250.88     4621.80    281.07 o 
   6   0 -11     6348.99     7239.86    232.32 o 
   8   0 -11     5305.77     5617.97    298.59 o 
  10   0 -11      636.62      699.47    165.99 o 
  12   0 -11     3599.42     3613.18    297.07 o 
  14   0 -11     2968.38     3257.30    370.65 o 
   0   1 -11     1267.36     1198.36    106.32 o 
   1   1 -11      167.76      177.53     46.86 o 
   2   1 -11     4301.31     3884.58    115.43 o 
   3   1 -11     5846.06     5272.55    128.29 o 
   4   1 -11      967.94     1032.00    125.51 o 
   5   1 -11     3422.71     3339.23    134.47 o 
   6   1 -11     2695.46     2811.63    130.22 o 
   7   1 -11      854.65      859.83     94.49 o 
   8   1 -11     3467.52     3681.66    153.34 o 
   9   1 -11     1074.52     1293.15    117.15 o 
  10   1 -11     5620.22     5770.32    226.14 o 
  11   1 -11      826.36      959.17    128.53 o 
  12   1 -11     2988.65     3234.67    225.58 o 
  13   1 -11      622.91      600.58    150.76 o 
  14   1 -11      283.45      252.53    198.14 o 
  15   1 -11      468.20      287.64    163.57 o 
   1   2 -11     4642.11     4252.51    130.20 o 
   2   2 -11     2304.53     2356.43    106.96 o 
   3   2 -11     7249.81     7003.86    160.13 o 
   4   2 -11      441.99      482.47     66.55 o 
   5   2 -11     3205.00     3398.20    136.32 o 
   6   2 -11     1405.95     1679.87    113.97 o 
   7   2 -11     2266.91     2514.17    162.26 o 
   8   2 -11     1392.13     1765.65    126.19 o 
   9   2 -11     1342.58     1767.79    129.04 o 
  10   2 -11      539.29      471.44     90.36 o 
  11   2 -11     1155.77     1214.58    136.88 o 
  12   2 -11      315.45      208.35    124.31 o 
  13   2 -11       59.13     -120.47    120.47 o 
  14   2 -11     1091.61     1353.94    215.28 o 
  15   2 -11      476.52      668.63    184.78 o 
   0   3 -11    18321.56    16040.63    334.14 o 
   1   3 -11     2612.36     2431.71    119.61 o 
   2   3 -11      831.57      833.60     75.75 o 
   3   3 -11     3130.33     2988.86    115.28 o 
   4   3 -11     3160.11     3086.28    118.32 o 
   5   3 -11     2659.84     2571.17    121.48 o 
   6   3 -11     1081.02     1195.13    104.71 o 
   7   3 -11      425.10      507.96     86.62 o 
   8   3 -11     3211.76     3475.41    155.69 o 
   9   3 -11      688.77      849.68    125.81 o 
  10   3 -11     2316.78     2442.21    166.51 o 
  11   3 -11      148.27       51.63     90.88 o 
  12   3 -11     1237.64     1233.92    141.70 o 
  13   3 -11       16.68      -96.56     96.56 o 
  14   3 -11       83.66       41.44    158.66 o 
  15   3 -11      531.35      388.49    171.35 o 
   1   4 -11     1728.86     1718.49    116.26 o 
   2   4 -11     4825.66     4488.02    151.16 o 
   3   4 -11     1884.47     1965.85    119.28 o 
   4   4 -11      264.25      212.27     58.88 o 
   5   4 -11     2364.73     2586.70    113.93 o 
   6   4 -11     5808.58     6077.99    161.69 o 
   7   4 -11      473.97      554.70     88.27 o 
   8   4 -11     1066.43     1233.33    110.53 o 
   9   4 -11       47.19       48.81     76.17 o 
  10   4 -11     3042.56     3196.03    183.09 o 
  11   4 -11     1499.20     1813.28    159.91 o 
  12   4 -11     1347.32     1590.72    163.68 o 
  13   4 -11       75.99      -54.22    124.84 o 
  14   4 -11      284.69      380.16    191.30 o 
  15   4 -11        4.54       47.24    158.05 o 
   0   5 -11     8737.82     8222.55    326.94 o 
   1   5 -11     1124.57     1020.19     95.95 o 
   2   5 -11     3083.24     2712.29    127.63 o 
   3   5 -11     1821.39     1873.05    187.99 o 
   4   5 -11      693.14      710.44     86.97 o 
   5   5 -11     1624.25     1663.53    140.59 o 
   6   5 -11      539.75      631.95     77.31 o 
   7   5 -11     2097.02     2199.26    119.37 o 
   8   5 -11      904.32      915.65    105.24 o 
   9   5 -11     3011.68     3238.52    179.73 o 
  10   5 -11     2308.85     2309.43    153.67 o 
  11   5 -11      286.36      229.46    133.02 o 
  12   5 -11      893.48      905.77    232.01 o 
  13   5 -11     1334.69     1229.89    200.39 o 
  14   5 -11      133.24      -59.28    154.41 o 
  15   5 -11      229.70      193.01    208.39 o 
   1   6 -11      273.80      167.79     76.37 o 
   2   6 -11      190.99      178.34     67.68 o 
   3   6 -11     4538.17     4377.17    155.19 o 
   4   6 -11     6294.73     6173.75    218.88 o 
   5   6 -11     1961.89     1866.63    122.99 o 
   6   6 -11     4785.57     4776.42    166.42 o 
   7   6 -11     1134.59     1366.67    116.62 o 
   8   6 -11     2286.77     2478.37    159.84 o 
   9   6 -11     1900.09     2014.79    138.34 o 
  10   6 -11      235.75      206.28    126.45 o 
  11   6 -11     2608.31     2738.99    191.57 o 
  12   6 -11     1631.07     1572.78    138.67 o 
  13   6 -11      418.34      365.30    173.87 o 
  14   6 -11     1917.78     2024.07    396.27 o 
  15   6 -11      163.95      481.68    254.50 o 
   0   7 -11     6509.27     5839.16    368.94 o 
   1   7 -11     2303.41     2417.53    150.91 o 
   2   7 -11     4152.85     4081.61    154.68 o 
   3   7 -11     2184.59     1969.58    121.06 o 
   4   7 -11     2247.34     2381.86    132.81 o 
   5   7 -11      557.07      731.52     90.75 o 
   6   7 -11     5762.30     6004.75    186.52 o 
   7   7 -11     2208.85     2362.96    184.21 o 
   8   7 -11     3042.55     3218.76    184.95 o 
   9   7 -11      976.54     1106.26    157.87 o 
  10   7 -11     5421.63     5930.40    292.14 o 
  11   7 -11      122.68       13.55     96.51 o 
  12   7 -11     1278.20     1228.15    137.96 o 
  13   7 -11       92.38      182.13    115.67 o 
  14   7 -11      538.02      260.14    129.19 o 
  15   7 -11      234.34      220.34    269.88 o 
   1   8 -11     2720.32     2571.66    154.59 o 
   2   8 -11     2681.07     2649.48    135.79 o 
   3   8 -11     1298.81     1227.98    107.74 o 
   4   8 -11      992.96     1037.90    105.07 o 
   5   8 -11     4812.66     4596.62    216.26 o 
   6   8 -11     2999.04     3070.30    171.54 o 
   7   8 -11     2721.41     2759.73    169.46 o 
   8   8 -11     3342.34     3331.16    183.51 o 
   9   8 -11      358.78      393.46    137.33 o 
  10   8 -11      327.92      498.18    150.62 o 
  11   8 -11      321.28      164.33    135.51 o 
  12   8 -11     1370.70     1627.19    173.35 o 
  13   8 -11      458.37      302.43    126.56 o 
  14   8 -11     1516.98     1080.97    231.44 o 
   0   9 -11     1606.16     1704.29    206.21 o 
   1   9 -11     1181.05     1258.59    130.15 o 
   2   9 -11      581.96      605.58    106.62 o 
   3   9 -11     6745.17     6477.07    194.47 o 
   4   9 -11     1907.38     1832.51    126.03 o 
   5   9 -11     3313.48     3056.52    166.23 o 
   6   9 -11      955.54      785.40    144.97 o 
   7   9 -11      166.49      206.88     93.99 o 
   8   9 -11     1871.86     2261.30    212.31 o 
   9   9 -11      757.80      521.63    146.79 o 
  10   9 -11      370.83      433.80    147.53 o 
  11   9 -11      750.50      591.23    176.81 o 
  12   9 -11        4.56      -58.52    127.99 o 
  13   9 -11      283.56      363.86    133.43 o 
  14   9 -11      249.25      136.80    154.69 o 
   1  10 -11     5370.62     5399.39    213.39 o 
   2  10 -11     3743.38     3618.58    182.45 o 
   3  10 -11      404.40      320.57     80.49 o 
   4  10 -11      177.43       66.23     86.40 o 
   5  10 -11     1982.52     1888.79    149.63 o 
   6  10 -11      976.48     1091.81    134.92 o 
   7  10 -11     3589.06     3435.84    248.84 o 
   8  10 -11      245.90      105.69    121.27 o 
   9  10 -11      669.00      608.36    155.73 o 
  10  10 -11      952.46      890.58    183.12 o 
  11  10 -11      609.60      575.76    269.88 o 
  12  10 -11      419.99      441.64    199.80 o 
  13  10 -11       43.12      -76.47    128.69 o 
   0  11 -11     3988.30     4072.46    275.58 o 
   1  11 -11     3121.78     3054.67    179.51 o 
   2  11 -11      390.27      278.85     97.60 o 
   3  11 -11     2459.67     2266.93    162.46 o 
   4  11 -11      347.84      389.66     99.46 o 
   5  11 -11     3317.62     3661.57    223.45 o 
   6  11 -11      276.72      180.14    119.84 o 
   7  11 -11     1582.03     1455.98    185.89 o 
   8  11 -11      232.92      281.41    134.36 o 
   9  11 -11     1303.77     1184.07    184.18 o 
  10  11 -11      124.15      280.19    157.93 o 
  11  11 -11       13.07      113.98    182.31 o 
  12  11 -11      176.25      111.20    178.12 o 
  13  11 -11      610.43      241.93    179.37 o 
   1  12 -11      478.30      468.33    108.52 o 
   2  12 -11     4076.83     3971.38    207.59 o 
   3  12 -11     2058.99     2039.41    199.21 o 
   4  12 -11      234.11      220.16     95.02 o 
   5  12 -11     2176.66     2140.50    212.94 o 
   6  12 -11       88.00        5.38    114.37 o 
   7  12 -11      266.06      297.59    139.79 o 
   8  12 -11      238.51      128.71    140.70 o 
   9  12 -11      840.91      568.39    163.40 o 
  10  12 -11      141.89      101.33    179.37 o 
  11  12 -11     1502.72     1446.45    254.30 o 
  12  12 -11       46.44      179.35    288.66 o 
   0  13 -11     1846.49     1924.38    240.83 o 
   1  13 -11       60.80       65.77     88.24 o 
   2  13 -11     2380.77     2167.40    171.98 o 
   3  13 -11      361.97      522.78    116.17 o 
   4  13 -11      717.15      902.92    158.08 o 
   5  13 -11      225.63      259.25    125.22 o 
   6  13 -11      129.20      115.51    122.75 o 
   7  13 -11     1329.72     1318.36    200.90 o 
   8  13 -11      895.92      612.78    179.63 o 
   9  13 -11     1311.12     1616.61    226.42 o 
  10  13 -11     3248.22     3096.69    340.40 o 
  11  13 -11       33.20      -95.65    164.70 o 
   1  14 -11      159.84      177.99    101.60 o 
   2  14 -11      216.88      124.20     94.12 o 
   3  14 -11       63.64       94.18    123.65 o 
   4  14 -11     2673.24     2639.65    242.46 o 
   5  14 -11     1061.80      754.43    155.73 o 
   6  14 -11     3141.65     3278.26    275.85 o 
   7  14 -11     2079.03     1824.87    224.37 o 
   8  14 -11      299.61      176.59    156.21 o 
   9  14 -11      382.58      457.66    217.78 o 
  10  14 -11      423.96      353.09    218.05 o 
   0  15 -11     1972.47     1568.80    230.59 o 
   1  15 -11     2779.58     2561.90    185.20 o 
   2  15 -11     1446.96     1420.97    188.78 o 
   3  15 -11     4313.22     4525.90    276.16 o 
   4  15 -11      671.47      707.57    169.52 o 
   5  15 -11     1930.23     1852.29    225.35 o 
   6  15 -11      240.26       87.71    150.89 o 
   7  15 -11     1270.80     1200.47    206.67 o 
   8  15 -11      567.33      536.67    237.71 o 
   9  15 -11        1.93       17.67    194.27 o 
   1  16 -11     2821.04     3013.18    329.56 o 
   2  16 -11     1459.93     1545.07    256.23 o 
   3  16 -11      779.05      734.00    168.04 o 
   4  16 -11      642.35      461.14    205.72 o 
   5  16 -11      872.58      999.61    183.66 o 
   6  16 -11       48.64      -62.80    143.23 o 
   7  16 -11     1583.74     1906.05    303.09 o 
   8  16 -11      142.22      214.51    268.17 o 
   0  17 -11      484.11       80.28    239.13 o 
   1  17 -11      958.85     1098.66    265.63 o 
   2  17 -11      104.48       37.96    138.05 o 
   3  17 -11     2237.98     1941.35    226.94 o 
   4  17 -11       42.32      267.72    165.17 o 
   5  17 -11     1246.94     1148.83    207.35 o 
   6  17 -11       89.55       45.16    187.68 o 
   7  17 -11      153.65      -49.23    194.38 o 
   1  18 -11      216.09      216.05    208.22 o 
   2  18 -11       63.20      135.11    157.90 o 
   3  18 -11       78.56      -33.58    139.92 o 
   4  18 -11      140.22      153.53    170.43 o 
   5  18 -11      933.86     1122.84    261.32 o 
   0  19 -11      174.83      152.02    252.80 o 
   1  19 -11      569.63      461.09    267.31 o 
   2  19 -11      176.66      135.20    198.45 o 
   3  19 -11      263.09       97.36    283.54 o 
   0   0 -10     5198.43     4483.45    256.21 o 
   2   0 -10     2860.66     2613.81    146.27 o 
   4   0 -10     2319.24     2368.73    161.93 o 
   6   0 -10     3284.14     3678.98    170.91 o 
   8   0 -10     3793.15     3745.87    180.36 o 
  10   0 -10     6932.58     6984.03    326.44 o 
  12   0 -10     1626.66     1594.34    227.17 o 
  14   0 -10      462.96      526.09    234.01 o 
  16   0 -10      146.87      -34.16    230.59 o 
   1   1 -10     3105.71     2760.32     89.16 o 
   2   1 -10    13668.47    12681.64    240.37 o 
   3   1 -10     4665.85     4609.69    133.81 o 
   4   1 -10     2164.58     2209.11     93.72 o 
   5   1 -10      890.34     1036.43     76.95 o 
   6   1 -10     2337.59     2329.17    101.39 o 
   7   1 -10     2908.01     2878.53    112.79 o 
   8   1 -10      667.73      771.84     90.16 o 
   9   1 -10      990.27     1164.48    106.08 o 
  10   1 -10      695.56      694.73     95.01 o 
  11   1 -10      388.24      316.21     88.89 o 
  12   1 -10     2796.67     3306.73    217.97 o 
  13   1 -10      987.62      905.02    156.86 o 
  14   1 -10      626.57      711.65    177.29 o 
  15   1 -10       61.26     -150.56    265.61 o 
  16   1 -10      234.30      159.43    258.77 o 
   0   2 -10    18844.35    16499.53    437.11 o 
   1   2 -10    12775.78    11798.29    277.70 o 
   2   2 -10    10303.66     9435.30    174.32 o 
   3   2 -10     3946.53     3828.65    104.92 o 
   4   2 -10     1541.86     1539.83     87.85 o 
   5   2 -10     1658.29     1752.85    108.02 o 
   6   2 -10     5033.34     5605.57    164.30 o 
   7   2 -10     1220.61     1498.72    109.33 o 
   8   2 -10     2711.48     2723.95    105.29 o 
   9   2 -10     2319.96     2432.56    105.94 o 
  10   2 -10      980.13     1091.41    100.82 o 
  11   2 -10      217.04      237.01     84.53 o 
  12   2 -10      710.31      716.81    138.14 o 
  13   2 -10       22.62      106.65    127.55 o 
  14   2 -10      269.23      215.69    141.77 o 
  15   2 -10      852.05      980.44    293.79 o 
  16   2 -10      271.10      621.74    263.04 o 
   1   3 -10     2171.70     2008.78     86.83 o 
   2   3 -10     6553.76     6222.65    165.78 o 
   3   3 -10     2295.41     2421.77    101.55 o 
   4   3 -10    38079.97    36628.60    454.70 o 
   5   3 -10     1854.68     1977.29    111.91 o 
   6   3 -10     6126.79     6563.92    174.68 o 
   7   3 -10     2264.06     2615.52    129.16 o 
   8   3 -10      210.57      226.86     78.63 o 
   9   3 -10      310.32      331.08     64.32 o 
  10   3 -10      629.20      731.82     85.39 o 
  11   3 -10      209.23      276.80     79.85 o 
  12   3 -10     1547.27     1458.25    141.77 o 
  13   3 -10      394.60      340.90    144.92 o 
  14   3 -10      402.73      114.63    129.84 o 
  15   3 -10      180.82      103.23    147.37 o 
   0   4 -10    26884.38    24362.96    500.68 o 
   1   4 -10      638.19      595.38     72.90 o 
   2   4 -10    13630.60    12320.91    194.73 o 
   3   4 -10      513.43      506.30     62.76 o 
   4   4 -10     3233.18     3119.80    112.48 o 
   5   4 -10      428.73      409.46     63.80 o 
   6   4 -10     6302.26     6805.60    180.75 o 
   7   4 -10     2683.85     2604.82    131.43 o 
   8   4 -10        0.18      -61.35     61.93 o 
   9   4 -10     1264.23     1406.18    118.68 o 
  10   4 -10     2197.69     2476.85    138.99 o 
  11   4 -10      613.15      571.27     93.19 o 
  12   4 -10      364.73      368.07     94.37 o 
  13   4 -10      322.92      388.83    122.43 o 
  14   4 -10      416.68      364.18    133.98 o 
  15   4 -10      267.39      222.74    155.11 o 
  16   4 -10      144.79     -199.84    206.68 o 
   1   5 -10     4092.40     3617.65    153.17 o 
   2   5 -10     8992.24     8156.62    187.00 o 
   3   5 -10     4036.48     4051.54    140.00 o 
   4   5 -10    13540.48    12813.98    237.31 o 
   5   5 -10     5027.56     4848.95    135.73 o 
   6   5 -10     6972.13     7500.30    169.11 o 
   7   5 -10     2437.64     2680.85    134.57 o 
   8   5 -10     1395.34     1880.15    149.44 o 
   9   5 -10     1508.89     1519.28    204.31 o 
  10   5 -10     1406.54     1647.03    129.26 o 
  11   5 -10     1088.59     1318.41    123.47 o 
  12   5 -10       26.49      -39.60     79.74 o 
  13   5 -10     1141.59     1016.94    131.02 o 
  14   5 -10      286.85      277.03    136.82 o 
  15   5 -10      188.82      186.78    130.76 o 
   0   6 -10    10680.14     9217.03    327.32 o 
   1   6 -10     1776.12     1854.32    125.76 o 
   2   6 -10     1659.09     1677.57    114.93 o 
   3   6 -10      694.10      662.59     81.45 o 
   4   6 -10     1140.21     1256.85    101.43 o 
   5   6 -10     1401.78     1552.88    179.50 o 
   6   6 -10     1700.42     1842.11    107.00 o 
   7   6 -10     7212.52     7357.26    197.69 o 
   8   6 -10     3887.63     4118.07    180.69 o 
   9   6 -10     1773.77     2332.26    201.67 o 
  10   6 -10     3802.16     3766.41    231.15 o 
  11   6 -10      250.46      291.47     93.50 o 
  12   6 -10     1909.25     1667.24    162.02 o 
  13   6 -10     1682.84     1762.37    161.46 o 
  14   6 -10       49.13      100.26    103.66 o 
  15   6 -10     1600.24     1465.88    235.37 o 
  16   6 -10      247.86      257.01    170.87 o 
   1   7 -10      926.24      890.87    103.13 o 
   2   7 -10     4120.03     3984.61    145.91 o 
   3   7 -10     3660.95     3448.68    136.17 o 
   4   7 -10      600.48      659.52     84.95 o 
   5   7 -10     1289.31     1323.35    103.51 o 
   6   7 -10      107.49       -8.98     60.11 o 
   7   7 -10      282.77      278.80     89.64 o 
   8   7 -10     1951.57     1795.46    157.87 o 
   9   7 -10      121.65       53.91     84.30 o 
  10   7 -10      544.09      569.60    146.22 o 
  11   7 -10     1359.00     1360.64    182.32 o 
  12   7 -10     1686.15     1667.65    163.17 o 
  13   7 -10     1142.43     1192.49    146.25 o 
  14   7 -10      336.72      326.93    124.12 o 
  15   7 -10       46.68       38.76    115.41 o 
   0   8 -10     1041.07      847.95    178.49 o 
   1   8 -10     6025.96     5666.52    197.74 o 
   2   8 -10     1415.85     1249.17    116.22 o 
   3   8 -10     1058.86     1091.15     98.99 o 
   4   8 -10      943.71      934.28     93.57 o 
   5   8 -10      515.99      674.79     89.86 o 
   6   8 -10      998.72     1022.70    116.35 o 
   7   8 -10      594.89      653.07    104.58 o 
   8   8 -10     3861.08     4044.25    186.62 o 
   9   8 -10     3950.42     3717.04    233.49 o 
  10   8 -10      946.15     1094.95    182.67 o 
  11   8 -10       18.90      -52.94    123.06 o 
  12   8 -10      309.72      333.69    123.83 o 
  13   8 -10      202.33      -19.08    106.14 o 
  14   8 -10      403.90      422.26    124.64 o 
  15   8 -10      592.08      283.33    156.23 o 
   1   9 -10     3095.06     3379.50    165.80 o 
   2   9 -10     3314.05     3311.56    160.54 o 
   3   9 -10     1786.66     1747.00    119.21 o 
   4   9 -10     7781.99     7775.76    238.56 o 
   5   9 -10       66.01       -5.30     68.02 o 
   6   9 -10      548.19      632.95    105.80 o 
   7   9 -10     2473.87     2748.90    170.50 o 
   8   9 -10      758.04      700.77    144.62 o 
   9   9 -10     2274.12     2465.35    226.67 o 
  10   9 -10      510.04      533.41    149.57 o 
  11   9 -10      354.12      512.24    178.31 o 
  12   9 -10     1783.07     2105.93    268.82 o 
  13   9 -10      159.31      163.74    123.94 o 
  14   9 -10      141.36      117.94    121.83 o 
  15   9 -10      174.84       57.53    153.80 o 
   0  10 -10     2256.60     2020.33    195.71 o 
   1  10 -10     2281.52     2161.37    149.24 o 
   2  10 -10     4689.51     4459.36    186.76 o 
   3  10 -10     2833.32     2547.49    152.26 o 
   4  10 -10      412.45      520.45     94.77 o 
   5  10 -10     2308.13     2306.40    154.55 o 
   6  10 -10     4953.01     4781.13    202.67 o 
   7  10 -10      411.41      365.66    121.49 o 
   8  10 -10     2759.35     2742.35    229.01 o 
   9  10 -10      842.65      770.59    155.21 o 
  10  10 -10     1593.08     1602.71    214.40 o 
  11  10 -10      332.72      190.45    159.43 o 
  12  10 -10     1108.86     1300.85    245.77 o 
  13  10 -10      178.11       69.24    127.15 o 
  14  10 -10       27.30       72.69    151.56 o 
   1  11 -10     1015.84     1222.73    129.75 o 
   2  11 -10      699.72      614.79    104.34 o 
   3  11 -10     3693.78     3559.21    252.46 o 
   4  11 -10     6587.88     6564.65    227.59 o 
   5  11 -10     6224.68     6366.80    225.82 o 
   6  11 -10     3550.46     3267.34    224.65 o 
   7  11 -10      712.93      699.16    147.02 o 
   8  11 -10      640.35      615.87    162.42 o 
   9  11 -10     1378.01     1357.66    196.98 o 
  10  11 -10      377.40      238.58    182.91 o 
  11  11 -10      720.36      414.12    193.58 o 
  12  11 -10     1219.00     1415.66    253.17 o 
  13  11 -10      567.34      375.27    154.90 o 
  14  11 -10      475.83      336.07    219.84 o 
   0  12 -10     4566.17     4341.20    285.17 o 
   1  12 -10      686.72      772.67    115.05 o 
   2  12 -10      157.70      299.80     95.94 o 
   3  12 -10      252.09      142.40     90.58 o 
   4  12 -10      515.12      555.40    108.31 o 
   5  12 -10     1112.51      980.96    155.94 o 
   6  12 -10      171.84      202.84    121.53 o 
   7  12 -10     7639.93     7895.00    331.45 o 
   8  12 -10      713.00      645.02    213.63 o 
   9  12 -10      281.53      267.54    142.56 o 
  10  12 -10     1000.08      952.15    228.26 o 
  11  12 -10       32.84     -138.81    156.79 o 
  12  12 -10      162.82       20.80    191.75 o 
  13  12 -10      777.55      643.94    319.41 o 
   1  13 -10      440.29      550.07    106.67 o 
   2  13 -10      879.45      705.45    117.67 o 
   3  13 -10     1371.88     1402.27    156.80 o 
   4  13 -10     3113.38     2729.13    241.87 o 
   5  13 -10     2989.22     2948.48    228.91 o 
   6  13 -10     1669.45     1552.53    196.88 o 
   7  13 -10      107.41       88.34    129.66 o 
   8  13 -10      196.68      272.99    147.18 o 
   9  13 -10     3040.10     3292.39    454.35 o 
  10  13 -10      265.54       59.66    175.12 o 
  11  13 -10     1306.38     1486.95    256.60 o 
  12  13 -10      772.40      431.62    227.62 o 
   0  14 -10     1620.61     1308.67    199.35 o 
   1  14 -10     1281.98     1110.77    132.15 o 
   2  14 -10     2376.22     2500.92    177.61 o 
   3  14 -10      489.75      445.58    144.71 o 
   4  14 -10      342.19      191.39    119.88 o 
   5  14 -10      467.94      352.59    137.89 o 
   6  14 -10      309.77      344.43    140.93 o 
   7  14 -10      391.47      386.37    160.28 o 
   8  14 -10      351.86      416.53    194.41 o 
   9  14 -10     2422.20     2689.43    316.00 o 
  10  14 -10      325.37      232.63    184.50 o 
  11  14 -10      347.87      339.91    214.95 o 
   1  15 -10     3578.77     3410.78    202.63 o 
   2  15 -10      393.93      518.97    141.65 o 
   3  15 -10     1659.08     1629.16    198.78 o 
   4  15 -10      307.47      253.71    134.16 o 
   5  15 -10        7.75       -9.77    124.91 o 
   6  15 -10      125.59      115.38    135.81 o 
   7  15 -10     1161.10     1304.47    243.94 o 
   8  15 -10        2.00      -68.35    168.14 o 
   9  15 -10      140.49       75.81    172.61 o 
  10  15 -10       10.74       27.33    177.43 o 
   0  16 -10      728.34      342.05    156.66 o 
   1  16 -10      716.51      606.62    147.45 o 
   2  16 -10       28.12       39.26    120.95 o 
   3  16 -10     3422.87     3593.54    345.90 o 
   4  16 -10     1490.54     1547.00    204.38 o 
   5  16 -10      918.27      685.81    170.33 o 
   6  16 -10       19.57       49.42    164.99 o 
   7  16 -10      127.01     -173.13    173.13 o 
   8  16 -10     1120.49      723.41    223.86 o 
   9  16 -10      468.32      529.38    291.23 o 
  10  16 -10      124.57       59.78    266.46 o 
   1  17 -10     1020.76      976.76    172.31 o 
   2  17 -10      182.30       62.98    136.96 o 
   3  17 -10      839.91      501.52    169.13 o 
   4  17 -10     1787.30     1786.88    225.43 o 
   5  17 -10     1171.18     1148.75    246.94 o 
   6  17 -10      140.28       -6.05    178.92 o 
   7  17 -10      105.58      240.85    189.52 o 
   8  17 -10      977.85     1108.60    569.64 o 
   9  17 -10      112.31       30.75    281.83 o 
   0  18 -10      166.27     -208.39    242.55 o 
   1  18 -10     1213.42     1075.74    232.22 o 
   2  18 -10      806.65      817.39    176.77 o 
   3  18 -10       72.84      177.96    213.51 o 
   4  18 -10     1344.01     1530.22    262.59 o 
   5  18 -10      344.79      368.16    206.01 o 
   6  18 -10      254.79      183.89    246.82 o 
   7  18 -10     1518.43     1844.36    292.08 o 
   1  19 -10      605.47      762.45    223.93 o 
   2  19 -10      373.80      333.79    206.37 o 
   3  19 -10      165.38       45.15    194.05 o 
   4  19 -10      415.44      454.85    271.58 o 
   5  19 -10      236.23      256.45    206.60 o 
   6  19 -10     1259.20     1327.18    416.77 o 
   0  20 -10       30.40       46.12    240.84 o 
   1  20 -10       27.03        0.47    236.57 o 
   2  20 -10     1013.91      807.35    224.03 o 
   3  20 -10      128.43      -11.52    191.09 o 
   2   0  -9    16138.14    15227.47    283.63 o 
   4   0  -9      910.73      983.74    105.86 o 
   6   0  -9     9949.97    10151.86    168.51 o 
   8   0  -9    15747.92    15190.24    221.51 o 
  10   0  -9      558.79      546.04     88.25 o 
  12   0  -9     2732.58     2676.33    189.27 o 
   0   1  -9     1099.97      964.15     84.07 o 
   1   1  -9     2931.31     2780.94     90.50 o 
   2   1  -9     1811.38     1759.25     83.30 o 
   3   1  -9     3398.41     3300.13    109.11 o 
   4   1  -9     7918.27     7693.63    144.75 o 
   5   1  -9     4059.36     4257.56    100.98 o 
   6   1  -9     1012.24     1121.11     62.47 o 
   7   1  -9      201.97      172.69     43.97 o 
   8   1  -9     8511.19     8886.10    150.12 o 
   9   1  -9     1066.24     1155.36     73.06 o 
  10   1  -9     3271.34     3362.95    125.83 o 
  11   1  -9       84.01       14.14     59.37 o 
  12   1  -9     3201.79     3144.09    152.88 o 
  13   1  -9      923.99      960.50    127.65 o 
  14   1  -9      635.30      606.50    206.68 o 
  15   1  -9       67.93       81.99    193.01 o 
  16   1  -9     1392.76     1465.53    310.87 o 
   1   2  -9     4547.41     4261.82    105.29 o 
   2   2  -9     3037.64     2960.67     89.67 o 
   3   2  -9     1232.46     1363.95     76.34 o 
   4   2  -9     7266.22     7376.34    146.92 o 
   5   2  -9     1217.93     1402.65     81.41 o 
   6   2  -9     6524.48     6788.07    144.40 o 
   7   2  -9     1867.34     1990.95     97.31 o 
   8   2  -9     6316.24     6543.06    147.44 o 
   9   2  -9     1269.58     1487.84     96.31 o 
  10   2  -9       52.76      -37.30     54.78 o 
  11   2  -9     4286.04     4468.64    168.81 o 
  12   2  -9     2364.34     2387.15    158.36 o 
  13   2  -9      555.48      581.88    116.16 o 
  14   2  -9     1686.27     1534.32    231.78 o 
  15   2  -9      102.00      113.19    127.21 o 
  16   2  -9      340.50      180.95    146.89 o 
   0   3  -9    23534.36    20336.17   1114.84 o 
   1   3  -9      985.60     1016.86     63.40 o 
   2   3  -9     2679.55     2578.03     92.77 o 
   3   3  -9     2730.51     2597.46    111.14 o 
   4   3  -9      514.55      506.81     54.85 o 
   5   3  -9     9188.10     9133.83    186.27 o 
   6   3  -9      479.48      511.89     71.96 o 
   7   3  -9      749.73      831.54     86.05 o 
   8   3  -9     2679.07     2862.25    152.28 o 
   9   3  -9      631.98      804.61     82.24 o 
  10   3  -9     7684.24     7578.88    193.51 o 
  11   3  -9      103.64       50.54     70.09 o 
  12   3  -9      970.70     1166.38    112.30 o 
  13   3  -9      252.04      439.39    114.39 o 
  14   3  -9     1628.03     1630.45    166.15 o 
  15   3  -9      336.75      287.13    115.30 o 
  16   3  -9       93.86       75.97    134.72 o 
  17   3  -9       69.85     -148.60    191.30 o 
   1   4  -9     5118.97     4906.27    125.53 o 
   2   4  -9    17216.99    16410.72    209.53 o 
   3   4  -9     2569.17     2607.63    105.92 o 
   4   4  -9     6328.57     6031.08    178.89 o 
   5   4  -9     1904.53     2261.93    110.84 o 
   6   4  -9     7360.25     7707.37    180.57 o 
   7   4  -9     1565.22     1775.07    129.99 o 
   8   4  -9     1178.46     1263.94    119.19 o 
   9   4  -9      635.23      494.26     94.90 o 
  10   4  -9     1153.91     1221.38    109.48 o 
  11   4  -9     1795.39     1983.06    131.70 o 
  12   4  -9      294.50      394.32     96.62 o 
  13   4  -9       10.80      -71.22     79.92 o 
  14   4  -9      537.64      381.12    118.28 o 
  15   4  -9       99.75       67.82    107.82 o 
  16   4  -9      830.39      781.51    174.82 o 
  17   4  -9      158.74      175.93    240.84 o 
   0   5  -9     8763.67     8339.65    350.16 o 
   1   5  -9     7290.02     6404.59    149.21 o 
   2   5  -9      238.43      285.38     51.91 o 
   3   5  -9     3310.11     3335.09    106.07 o 
   4   5  -9      953.71     1019.72     74.80 o 
   5   5  -9     4662.67     4560.81    126.48 o 
   6   5  -9     7504.71     7794.45    242.33 o 
   7   5  -9     3135.83     3334.43    160.92 o 
   8   5  -9     1171.41     1271.79    120.46 o 
   9   5  -9     2892.33     2944.54    199.19 o 
  10   5  -9     5757.83     6147.85    233.62 o 
  11   5  -9      619.16      697.19    101.00 o 
  12   5  -9     1505.53     1561.36    143.23 o 
  13   5  -9     2095.59     2163.81    160.38 o 
  14   5  -9      656.10      503.25    138.45 o 
  15   5  -9      586.73      639.56    142.21 o 
  16   5  -9      623.93      328.46    140.85 o 
   1   6  -9     1506.25     1545.06    114.24 o 
   2   6  -9     2022.00     2055.65    113.67 o 
   3   6  -9      454.32      463.37     57.77 o 
   4   6  -9      589.98      600.34     65.26 o 
   5   6  -9     3139.90     3062.95    126.30 o 
   6   6  -9    18874.30    18407.52    279.73 o 
   7   6  -9     5361.99     5588.86    167.15 o 
   8   6  -9     4034.31     4232.71    222.10 o 
   9   6  -9       83.04       99.07    114.74 o 
  10   6  -9      347.20      323.50    173.68 o 
  11   6  -9     6515.86     6880.33    214.05 o 
  12   6  -9      473.58      397.44    101.79 o 
  13   6  -9      281.72      331.79    124.50 o 
  14   6  -9     5418.69     5587.46    270.25 o 
  15   6  -9      353.66      264.26    131.38 o 
  16   6  -9     1017.61      958.23    295.50 o 
   0   7  -9     7766.90     6980.41    316.85 o 
   1   7  -9     4576.62     4436.39    168.30 o 
   2   7  -9      344.61      298.06     75.01 o 
   3   7  -9     4378.71     4342.81    141.37 o 
   4   7  -9     3705.89     3294.21    129.44 o 
   5   7  -9     1020.25     1036.14     91.23 o 
   6   7  -9      675.54      638.61     82.03 o 
   7   7  -9      302.94      283.12     81.47 o 
   8   7  -9     4038.41     4595.31    216.95 o 
   9   7  -9      834.99      895.63    114.11 o 
  10   7  -9     4982.77     5209.26    274.89 o 
  11   7  -9      876.13      940.89    160.01 o 
  12   7  -9     2177.98     2403.66    179.30 o 
  13   7  -9       77.13      -92.34     92.34 o 
  14   7  -9      988.45     1022.00    144.23 o 
  15   7  -9      886.43      860.49    140.23 o 
  16   7  -9     1672.09     2065.52    260.31 o 
   1   8  -9     1864.16     1804.74    159.80 o 
   2   8  -9     6664.00     6348.50    208.94 o 
   3   8  -9     5481.69     5365.58    265.49 o 
   4   8  -9     1175.36     1030.27    107.64 o 
   5   8  -9     8104.39     7582.39    186.55 o 
   6   8  -9     1542.21     1841.02    142.66 o 
   7   8  -9      481.57      525.12     97.26 o 
   8   8  -9     6386.89     6821.90    234.71 o 
   9   8  -9      351.55      290.14    119.94 o 
  10   8  -9      172.30      157.01    120.20 o 
  11   8  -9      950.22     1081.94    244.25 o 
  12   8  -9     3171.65     3510.36    198.30 o 
  13   8  -9      411.96      336.15    122.37 o 
  14   8  -9      755.52      843.12    146.37 o 
  15   8  -9      397.15      372.88    132.88 o 
  16   8  -9      368.73       93.05    326.24 o 
   0   9  -9     1234.91     1316.93    184.47 o 
   1   9  -9     1924.36     1660.43    123.91 o 
   2   9  -9     2446.66     2318.55    137.18 o 
   3   9  -9     5597.48     5410.22    163.96 o 
   4   9  -9     2624.17     2548.61    133.76 o 
   5   9  -9    14275.90    13558.49    440.57 o 
   6   9  -9     3014.02     2975.40    156.80 o 
   7   9  -9      426.74      395.88     90.78 o 
   8   9  -9      180.21       -4.09    101.45 o 
   9   9  -9      294.27      294.69    124.98 o 
  10   9  -9      726.99      778.45    155.50 o 
  11   9  -9      999.04     1185.29    366.38 o 
  12   9  -9      131.20      172.65    179.35 o 
  13   9  -9      274.44      320.49    127.98 o 
  14   9  -9       60.04      -26.59    118.73 o 
  15   9  -9      167.72      151.52    131.46 o 
   1  10  -9     5807.31     5931.15    218.68 o 
   2  10  -9     2345.70     2394.76    200.44 o 
   3  10  -9      102.80       35.05     74.91 o 
   4  10  -9     4544.03     4455.09    179.10 o 
   5  10  -9      215.23      245.74     81.00 o 
   6  10  -9      627.34      555.73     97.96 o 
   7  10  -9     2361.34     2475.47    206.32 o 
   8  10  -9      141.37       71.93    108.75 o 
   9  10  -9     1914.89     2016.03    209.11 o 
  10  10  -9     1057.21     1037.30    216.18 o 
  11  10  -9      720.23      757.74    191.30 o 
  12  10  -9      932.51     1090.79    215.57 o 
  13  10  -9      314.05      258.00    130.66 o 
  14  10  -9     1539.90     1895.98    269.71 o 
  15  10  -9      278.13      386.95    168.72 o 
   0  11  -9     3034.05     2833.53    219.38 o 
   1  11  -9      584.41      713.36    106.59 o 
   2  11  -9      349.57      348.19     86.83 o 
   3  11  -9      167.62      121.92     75.74 o 
   4  11  -9      801.76      862.16    114.49 o 
   5  11  -9     1449.56     1416.41    130.39 o 
   6  11  -9       86.77      177.76    107.01 o 
   7  11  -9      339.93      256.65    113.56 o 
   8  11  -9     1671.62     1608.49    182.69 o 
   9  11  -9     3554.49     3111.32    241.62 o 
  10  11  -9      855.29      744.37    230.59 o 
  11  11  -9      323.08      347.67    175.83 o 
  12  11  -9      141.99      120.50    165.91 o 
  13  11  -9      580.88      596.67    171.51 o 
  14  11  -9      256.28      264.07    144.60 o 
   1  12  -9     2601.95     2744.44    165.23 o 
   2  12  -9      667.02      677.03    106.34 o 
   3  12  -9     2433.24     2259.80    155.64 o 
   4  12  -9      192.70      146.09     83.46 o 
   5  12  -9      172.66       66.76    102.22 o 
   6  12  -9     1998.30     2269.05    205.72 o 
   7  12  -9       92.30       -0.04    114.34 o 
   8  12  -9      419.97      296.93    134.92 o 
   9  12  -9     1632.57     1705.37    240.75 o 
  10  12  -9      412.74      452.49    221.20 o 
  11  12  -9     2174.72     2197.06    276.85 o 
  12  12  -9      378.15      271.89    198.66 o 
  13  12  -9      517.19      437.70    217.44 o 
  14  12  -9      143.73      207.31    226.17 o 
   0  13  -9    13072.42    12667.66    437.08 o 
   1  13  -9      783.87      703.92    110.96 o 
   2  13  -9       83.24      -37.76     74.47 o 
   3  13  -9     2336.26     2511.29    167.41 o 
   4  13  -9     1202.74     1334.00    167.70 o 
   5  13  -9     1034.30      983.50    164.07 o 
   6  13  -9      682.50      745.54    154.89 o 
   7  13  -9     2168.43     2047.90    217.52 o 
   8  13  -9     1883.36     1930.75    256.64 o 
   9  13  -9     1720.95     1434.35    243.25 o 
  10  13  -9      650.58      531.91    247.67 o 
  11  13  -9      130.48      137.71    183.00 o 
  12  13  -9      219.04      167.52    208.39 o 
  13  13  -9      979.39      932.66    233.42 o 
   1  14  -9      668.56      662.88    112.88 o 
   2  14  -9     2302.90     2118.20    199.45 o 
   3  14  -9     2170.55     2364.61    219.57 o 
   4  14  -9     2382.14     2204.95    227.11 o 
   5  14  -9     4715.20     4345.96    259.76 o 
   6  14  -9     3447.64     3386.45    252.25 o 
   7  14  -9     2115.72     2220.44    268.00 o 
   8  14  -9      325.22      142.49    200.70 o 
   9  14  -9      223.18      128.28    287.81 o 
  10  14  -9      339.48      195.32    191.75 o 
  11  14  -9      230.71      140.34    171.95 o 
  12  14  -9        9.73     -142.31    176.57 o 
   0  15  -9     2778.88     2854.18    258.05 o 
   1  15  -9      299.59      306.08     97.40 o 
   2  15  -9     2951.18     2827.96    225.19 o 
   3  15  -9    10109.70    10505.02    370.81 o 
   4  15  -9      121.76      105.11    126.17 o 
   5  15  -9     1593.87     1573.39    192.01 o 
   6  15  -9      231.16       40.73    161.83 o 
   7  15  -9     1111.03     1083.23    227.38 o 
   8  15  -9      351.68      195.86    178.99 o 
   9  15  -9      609.39      442.71    199.27 o 
  10  15  -9      264.10      134.54    193.78 o 
  11  15  -9      841.90      726.91    243.97 o 
  12  15  -9       58.50       97.36    266.46 o 
   1  16  -9     5457.53     5378.10    277.61 o 
   2  16  -9      364.75      335.84    139.15 o 
   3  16  -9     3273.74     3539.35    250.13 o 
   4  16  -9     2156.24     2408.27    235.18 o 
   5  16  -9     1367.21     1325.19    237.79 o 
   6  16  -9      628.01      970.40    231.86 o 
   7  16  -9     2984.67     3306.49    334.15 o 
   8  16  -9      176.82       15.97    165.14 o 
   9  16  -9      108.71       96.89    196.47 o 
  10  16  -9      505.76      642.16    221.88 o 
  11  16  -9       24.90      174.22    288.66 o 
   0  17  -9     1524.70     1901.09    370.65 o 
   1  17  -9     1430.35     1549.21    194.72 o 
   2  17  -9     1473.89     1479.46    198.95 o 
   3  17  -9     1715.05     1717.10    206.06 o 
   4  17  -9       11.40      104.71    175.93 o 
   5  17  -9     2003.68     2496.61    309.02 o 
   6  17  -9     3300.06     3637.48    359.82 o 
   7  17  -9      198.23      190.12    198.40 o 
   8  17  -9       84.75       53.73    184.50 o 
   9  17  -9     1144.32     1079.05    259.87 o 
  10  17  -9      508.95      514.13    319.41 o 
   1  18  -9     3276.97     3261.11    328.61 o 
   2  18  -9      890.38     1040.92    228.82 o 
   3  18  -9     1402.39     1040.96    242.76 o 
   4  18  -9      458.46      349.88    182.36 o 
   5  18  -9       36.63       61.34    179.95 o 
   6  18  -9     1005.99     1027.66    271.58 o 
   7  18  -9      242.60      232.68    206.92 o 
   8  18  -9      111.34       -4.68    185.31 o 
   9  18  -9      298.86      466.30    339.91 o 
   0  19  -9     1082.17      883.08    286.96 o 
   1  19  -9       34.30      118.66    190.79 o 
   2  19  -9      324.54      372.17    198.90 o 
   3  19  -9        9.22      180.21    187.91 o 
   4  19  -9      419.33      362.23    291.23 o 
   5  19  -9      197.04      215.92    192.40 o 
   6  19  -9       44.29     -182.18    182.18 o 
   7  19  -9      654.40      423.62    227.47 o 
   8  19  -9      256.26     -278.42    292.08 o 
   1  20  -9      586.01      749.64    221.95 o 
   2  20  -9     1698.74     1621.84    270.15 o 
   3  20  -9      406.73      522.14    202.09 o 
   4  20  -9       36.47       97.92    197.47 o 
   5  20  -9      320.39      561.85    221.76 o 
   6  20  -9      832.80      457.76    336.49 o 
   0  21  -9     3124.71     4094.26    500.47 o 
   1  21  -9       68.25      -35.19    172.66 o 
   2  21  -9      780.88      542.68    207.68 o 
   3  21  -9      440.20      681.52    339.91 o 
   4  21  -9      771.65      520.96    317.70 o 
   0   0  -8     9625.04     8478.85    392.86 o 
   2   0  -8     1115.61     1383.90    103.37 o 
   4   0  -8     5941.09     6128.11    176.02 o 
   6   0  -8     6205.22     6455.25    132.71 o 
   8   0  -8    24118.90    23617.77    268.16 o 
  10   0  -8     6533.23     6320.45    214.54 o 
  12   0  -8     1292.43     1504.15    162.18 o 
  14   0  -8      971.09      939.44    210.09 o 
  16   0  -8      604.55      491.93    191.30 o 
   1   1  -8        0.64      -32.94     32.94 o 
   2   1  -8    23710.29    22211.92    224.11 o 
   3   1  -8    10775.04    10969.00    182.78 o 
   4   1  -8     1103.97     1089.70     52.28 o 
   5   1  -8     4219.28     4143.94     85.51 o 
   6   1  -8     6388.71     6399.53    107.69 o 
   7   1  -8     2082.69     1987.12     69.78 o 
   8   1  -8     4175.61     4120.79     99.68 o 
   9   1  -8     1161.77     1156.50     69.36 o 
  10   1  -8     4130.77     3921.08    124.92 o 
  11   1  -8     2709.27     2616.99    116.35 o 
  12   1  -8      987.64      973.62    104.53 o 
  13   1  -8     1390.22     1419.03    152.27 o 
  14   1  -8     2254.47     2050.93    186.53 o 
  15   1  -8       46.81       34.41    111.02 o 
  16   1  -8      484.70      311.68    133.46 o 
  17   1  -8      135.11      148.60    182.76 o 
   0   2  -8    18174.54    15448.96    399.24 o 
   1   2  -8    27418.19    24211.07    324.50 o 
   2   2  -8     7241.38     7055.08     96.58 o 
   3   2  -8     4620.69     4322.76     74.60 o 
   4   2  -8      318.35      339.47     39.87 o 
   5   2  -8    16421.37    16966.31    209.49 o 
   6   2  -8    10864.88    11593.24    165.00 o 
   7   2  -8     2194.49     2425.45     94.07 o 
   8   2  -8     4644.92     5070.94    117.13 o 
   9   2  -8     2114.68     2237.20     85.56 o 
  10   2  -8     2178.81     2193.33     89.50 o 
  11   2  -8     1498.48     1662.07    106.98 o 
  12   2  -8       40.38      -42.98     67.76 o 
  13   2  -8     1377.46     1163.81    125.90 o 
  14   2  -8      117.15       50.91     90.25 o 
  15   2  -8       48.27       34.16    182.76 o 
  16   2  -8       58.62       15.37    189.60 o 
  17   2  -8      313.17      478.26    191.30 o 
   1   3  -8       46.99       23.90     35.39 o 
   2   3  -8     7809.23     7776.65    129.29 o 
   3   3  -8     1096.65     1141.96     60.31 o 
   4   3  -8    58808.54    59487.24    681.29 o 
   5   3  -8     3315.55     3319.33     84.12 o 
   6   3  -8     5129.51     5183.65    115.07 o 
   7   3  -8     4600.09     4945.16    120.04 o 
   8   3  -8     1926.31     1956.27     90.96 o 
   9   3  -8       60.22       86.27     44.18 o 
  10   3  -8      836.32      951.71     77.02 o 
  11   3  -8     2071.87     2162.41    115.78 o 
  12   3  -8      944.37      986.12    108.78 o 
  13   3  -8      290.06      166.62     99.58 o 
  14   3  -8        2.03       -2.09     93.45 o 
  15   3  -8      399.41      307.48    154.58 o 
  16   3  -8      457.23      511.62    166.34 o 
  17   3  -8      168.51       52.25    149.75 o 
   1   4  -8     2524.69     2346.43     82.54 o 
   2   4  -8    19498.15    19102.83    346.71 o 
   3   4  -8      785.96      742.44     49.85 o 
   4   4  -8     6935.71     6872.67    126.88 o 
   5   4  -8     1201.63     1339.15     95.14 o 
   6   4  -8    11275.48    11083.56    234.29 o 
   7   4  -8     1956.40     2204.58    180.22 o 
   8   4  -8     2192.10     2375.67    147.76 o 
   9   4  -8       76.49      133.40     75.83 o 
  10   4  -8     6796.80     6842.49    188.39 o 
  11   4  -8      102.22       50.75     68.74 o 
  12   4  -8      393.92      490.56     96.37 o 
  13   4  -8      581.93      450.25    103.35 o 
  14   4  -8      929.20      963.89    144.91 o 
  15   4  -8      966.99      689.12    135.67 o 
  16   4  -8      388.08      318.99    162.19 o 
  17   4  -8       79.52     -182.76    182.76 o 
   1   5  -8     1006.21     1129.54     59.78 o 
   2   5  -8     2317.66     2113.07     86.63 o 
   3   5  -8     4047.87     3731.59    104.67 o 
   4   5  -8    22637.35    21149.01    563.55 o 
   5   5  -8     4593.00     4404.34    186.43 o 
   6   5  -8     7744.92     8151.98    262.07 o 
   7   5  -8     1849.76     1918.65    130.19 o 
   8   5  -8     6730.80     6938.36    211.56 o 
   9   5  -8     3879.64     4098.77    210.78 o 
  10   5  -8     1983.18     2331.36    137.57 o 
  11   5  -8     1640.60     1847.14    140.61 o 
  12   5  -8      464.04      443.37    101.93 o 
  13   5  -8     2092.10     2271.79    161.71 o 
  14   5  -8       43.49       28.33    107.26 o 
  15   5  -8       58.82       26.09    104.02 o 
  16   5  -8       90.95        2.65    141.05 o 
   0   6  -8    21249.36    21237.78    479.12 o 
   1   6  -8      770.43      702.47     63.93 o 
   2   6  -8     1455.43     1905.09    160.91 o 
   3   6  -8      968.02     1048.90     68.94 o 
   4   6  -8      580.07      639.66     68.73 o 
   5   6  -8     1176.43     1237.08     90.54 o 
   6   6  -8     1278.64     1480.54     98.04 o 
   7   6  -8     4342.62     4441.79    175.64 o 
   8   6  -8     9009.45     9517.06    298.62 o 
   9   6  -8     2513.44     2859.77    194.43 o 
  10   6  -8     1095.27     1221.60    151.52 o 
  11   6  -8      950.25      983.96    151.41 o 
  12   6  -8      865.88      850.47    117.27 o 
  13   6  -8     4158.58     4229.57    194.97 o 
  14   6  -8      271.87      342.81    106.59 o 
  15   6  -8      558.47      437.56    139.53 o 
  16   6  -8      333.15      199.68    182.01 o 
  17   6  -8      276.85      116.15    239.13 o 
   1   7  -8     2876.49     2867.50    130.65 o 
   2   7  -8    20225.99    18747.17    298.86 o 
   3   7  -8     7309.06     6945.23    162.16 o 
   4   7  -8     2172.33     2144.44    103.25 o 
   5   7  -8     1171.13     1279.91     92.28 o 
   6   7  -8     6016.33     6004.43    159.73 o 
   7   7  -8      879.79      780.95     95.64 o 
   8   7  -8     1382.36     1315.12    116.71 o 
   9   7  -8      167.11      113.36    106.80 o 
  10   7  -8     1518.57     1680.22    178.37 o 
  11   7  -8     1075.15      931.08    220.34 o 
  12   7  -8      292.96      272.02    101.58 o 
  13   7  -8      385.27      314.10    111.44 o 
  14   7  -8     1225.89     1522.07    160.71 o 
  15   7  -8      223.53      117.07    115.01 o 
  16   7  -8      813.94     1026.43    173.20 o 
   0   8  -8        2.40      -49.51     79.98 o 
   1   8  -8     5404.98     5055.09    171.45 o 
   2   8  -8     6759.16     6550.30    186.78 o 
   3   8  -8     3813.49     3762.68    129.58 o 
   4   8  -8      793.11      684.89     74.49 o 
   5   8  -8     5022.55     4946.95    147.71 o 
   6   8  -8     2373.58     2436.17    140.21 o 
   7   8  -8      365.99      404.02     81.19 o 
   8   8  -8     5240.15     5784.95    196.67 o 
   9   8  -8     3068.46     3523.58    228.36 o 
  10   8  -8     3221.48     3564.71    267.31 o 
  11   8  -8     1538.62     1730.70    225.24 o 
  12   8  -8      873.12     1178.56    147.09 o 
  13   8  -8      915.39     1096.71    161.77 o 
  14   8  -8      744.88      731.02    138.07 o 
  15   8  -8       27.73      123.51    118.15 o 
  16   8  -8       93.36      228.46    143.75 o 
   1   9  -8     3127.49     3033.70    145.52 o 
   2   9  -8    11543.63    10405.78    299.49 o 
   3   9  -8     2598.11     2677.98    138.11 o 
   4   9  -8     4027.53     3854.28    133.67 o 
   5   9  -8     1871.23     1779.01    126.23 o 
   6   9  -8      196.38      224.63     74.85 o 
   7   9  -8     4858.11     5162.90    187.28 o 
   8   9  -8     1409.10     1681.53    186.62 o 
   9   9  -8     1970.15     1795.32    183.77 o 
  10   9  -8     1290.24     1489.77    216.59 o 
  11   9  -8     3569.55     4223.29    294.00 o 
  12   9  -8     2917.73     3428.84    295.10 o 
  13   9  -8      145.09       67.79    110.25 o 
  14   9  -8      233.06      184.03    123.24 o 
  15   9  -8       52.23      106.29    121.47 o 
  16   9  -8       25.93       77.52    188.47 o 
   0  10  -8     5789.57     6141.20    281.22 o 
   1  10  -8      429.02      435.09     83.40 o 
   2  10  -8    12220.98    11167.87    252.74 o 
   3  10  -8     3803.66     3685.94    159.30 o 
   4  10  -8     1030.18      989.27    104.52 o 
   5  10  -8      741.96      807.90     99.77 o 
   6  10  -8     4337.46     4415.80    177.75 o 
   7  10  -8     3514.80     3653.84    228.61 o 
   8  10  -8     5602.54     5453.25    262.05 o 
   9  10  -8     1253.52     1281.86    199.76 o 
  10  10  -8     1519.67     1811.49    233.65 o 
  11  10  -8      299.17      275.69    152.57 o 
  12  10  -8      839.17      871.60    208.32 o 
  13  10  -8       89.85      -98.72    109.54 o 
  14  10  -8      300.37      185.05    129.75 o 
  15  10  -8      975.88      904.09    195.26 o 
   1  11  -8     1327.60     1303.17    121.91 o 
   2  11  -8     1387.32     1407.84    125.98 o 
   3  11  -8     4965.28     5081.85    270.95 o 
   4  11  -8     8630.35     8292.25    231.13 o 
   5  11  -8     2180.92     2198.14    144.57 o 
   6  11  -8     1775.35     1687.46    173.34 o 
   7  11  -8     1134.23      962.13    163.97 o 
   8  11  -8       99.19      136.33    109.87 o 
   9  11  -8     1724.99     1758.36    247.67 o 
  10  11  -8      191.86       87.28    148.32 o 
  11  11  -8     2009.84     1886.46    250.68 o 
  12  11  -8      438.12      433.19    203.92 o 
  13  11  -8      174.54       68.96    136.39 o 
  14  11  -8      663.15      769.56    159.49 o 
  15  11  -8      269.93      281.80    213.04 o 
   0  12  -8    11670.31    11263.61    391.18 o 
   1  12  -8      802.35      918.99    111.96 o 
   2  12  -8      644.03      560.86     95.33 o 
   3  12  -8      574.74      490.56     92.55 o 
   4  12  -8      423.16      432.56     90.24 o 
   5  12  -8     1987.42     1736.64    182.61 o 
   6  12  -8      251.22       63.67    101.59 o 
   7  12  -8     2779.46     2937.86    220.64 o 
   8  12  -8      445.64      205.81    247.67 o 
   9  12  -8      573.78      524.99    185.32 o 
  10  12  -8     1703.59     2101.56    622.59 o 
  11  12  -8        4.08      -84.51    146.08 o 
  12  12  -8      492.26      359.81    327.95 o 
  13  12  -8     1022.78     1223.92    240.57 o 
  14  12  -8       45.61      -59.67    132.20 o 
   1  13  -8      917.30      823.85    109.83 o 
   2  13  -8     2074.76     2199.38    152.02 o 
   3  13  -8     2576.18     2421.60    154.29 o 
   4  13  -8      259.38      244.19    111.95 o 
   5  13  -8     2161.46     2510.68    214.34 o 
   6  13  -8     4195.50     3940.01    241.68 o 
   7  13  -8      799.08      570.62    170.90 o 
   8  13  -8      346.16      124.85    211.80 o 
   9  13  -8     3139.11     2998.27    295.84 o 
  10  13  -8      179.16      226.01    171.40 o 
  11  13  -8     2015.48     1985.46    292.08 o 
  12  13  -8     1270.39      867.24    237.56 o 
  13  13  -8      705.15      999.26    236.27 o 
  14  13  -8      561.15      498.03    193.86 o 
   0  14  -8     5436.37     5646.49    305.30 o 
   1  14  -8      795.28      780.26    113.08 o 
   2  14  -8     1260.80     1178.63    126.72 o 
   3  14  -8      320.42      342.26    127.07 o 
   4  14  -8      239.62      -81.84    109.94 o 
   5  14  -8      367.47      261.44    121.83 o 
   6  14  -8      798.79      870.90    196.83 o 
   7  14  -8      421.20      507.54    190.45 o 
   8  14  -8      860.03      896.19    242.55 o 
   9  14  -8     6899.42     6679.88    381.64 o 
  10  14  -8      176.00      143.53    179.35 o 
  11  14  -8      467.88      643.33    198.61 o 
  12  14  -8       35.08      139.33    188.23 o 
  13  14  -8     2014.17     2329.98    309.75 o 
   1  15  -8     6059.55     5788.02    226.15 o 
   2  15  -8     1739.60     1760.00    209.11 o 
   3  15  -8     3340.40     3619.77    235.98 o 
   4  15  -8     1202.06     1247.82    176.10 o 
   5  15  -8      980.16     1029.02    204.12 o 
   6  15  -8       94.00      -29.15    248.53 o 
   7  15  -8       52.45       -9.96    198.14 o 
   8  15  -8      776.82      949.35    216.15 o 
   9  15  -8       75.48      -92.74    156.13 o 
  10  15  -8      185.40      190.78    185.76 o 
  11  15  -8     1543.33     1348.50    249.70 o 
  12  15  -8      202.91       95.44    176.57 o 
   0  16  -8     1598.68     1703.82    227.95 o 
   1  16  -8      327.08      391.98    131.69 o 
   2  16  -8     1473.14     1533.89    223.43 o 
   3  16  -8     4312.71     3997.46    256.95 o 
   4  16  -8      897.00     1060.78    227.55 o 
   5  16  -8     3442.66     3285.43    315.45 o 
   6  16  -8      686.98      381.53    186.46 o 
   7  16  -8      869.72      758.94    202.24 o 
   8  16  -8      180.07      268.46    175.21 o 
   9  16  -8     1332.01     1084.31    476.55 o 
  10  16  -8       45.76       35.29    183.33 o 
  11  16  -8      135.18      289.69    193.04 o 
  12  16  -8      197.84      293.79    275.00 o 
   1  17  -8     3316.87     3529.34    336.87 o 
   2  17  -8      766.84      842.35    209.90 o 
   3  17  -8      724.75      826.88    269.88 o 
   4  17  -8      302.93      259.59    208.39 o 
   5  17  -8     1913.25     1727.34    268.73 o 
   6  17  -8      593.77      393.81    195.60 o 
   7  17  -8      246.43      168.57    194.53 o 
   8  17  -8     1732.57     1592.74    259.07 o 
   9  17  -8      289.65      332.69    205.28 o 
  10  17  -8      699.67      654.88    243.25 o 
  11  17  -8      471.55      561.96    327.95 o 
   0  18  -8      160.99      247.67    215.22 o 
   1  18  -8      229.15      298.06    178.75 o 
   2  18  -8      418.23      370.04    183.36 o 
   3  18  -8      403.86      120.97    165.12 o 
   4  18  -8      875.72      918.10    225.07 o 
   5  18  -8      121.85       65.21    174.37 o 
   6  18  -8      100.67      -14.54    177.97 o 
   7  18  -8     1974.11     1833.25    274.13 o 
   8  18  -8      192.83      150.14    210.95 o 
   9  18  -8      416.89      499.01    230.45 o 
  10  18  -8      871.67     1140.99    387.73 o 
   1  19  -8      772.62     1223.01    575.62 o 
   2  19  -8       44.96      -54.65    163.78 o 
   3  19  -8      340.67      299.34    211.80 o 
   4  19  -8      240.42      162.03    173.88 o 
   5  19  -8      140.56      -89.11    173.16 o 
   6  19  -8     1941.26     2050.15    304.92 o 
   7  19  -8      487.69      676.14    241.55 o 
   8  19  -8      470.62      497.86    406.52 o 
   9  19  -8     1850.48     2027.49    452.64 o 
   0  20  -8     2467.62     2560.41    444.10 o 
   1  20  -8      552.61      569.40    194.17 o 
   2  20  -8      249.06      144.18    258.77 o 
   3  20  -8      124.18      146.67    180.42 o 
   4  20  -8      146.03      481.12    201.33 o 
   5  20  -8     1379.74     1758.29    383.46 o 
   6  20  -8      636.98      714.39    245.11 o 
   7  20  -8      409.02      346.82    229.89 o 
   8  20  -8       10.23     -278.42    278.42 o 
   1  21  -8       80.54      -25.25    162.36 o 
   2  21  -8     1166.70     1062.42    235.52 o 
   3  21  -8     1443.40     2032.73    295.64 o 
   4  21  -8      348.64      242.30    206.71 o 
   5  21  -8      150.77      322.90    265.61 o 
   6  21  -8       76.45     -148.60    298.91 o 
   0  22  -8     1059.10     1000.93    339.91 o 
   1  22  -8      190.26      256.76    191.20 o 
   2  22  -8      170.96       13.04    187.16 o 
   3  22  -8      312.42      449.22    278.42 o 
   2   0  -7    17894.62    18287.04    505.35 o 
   4   0  -7     4752.74     4861.16    147.67 o 
   6   0  -7     1037.43     1126.49     69.16 o 
   8   0  -7    15953.93    15732.38    258.62 o 
  10   0  -7      196.91      218.05     79.78 o 
  12   0  -7     9122.13     9537.90    425.31 o 
  14   0  -7     3791.51     3364.91    298.91 o 
  16   0  -7       70.05      -34.16    148.60 o 
  18   0  -7      191.15       73.45    189.60 o 
   0   1  -7     3649.86     3962.11    134.68 o 
   1   1  -7     4431.20     3980.93     88.56 o 
   2   1  -7    10982.04    11150.36    158.38 o 
   3   1  -7     1614.79     1736.55     69.91 o 
   4   1  -7    22322.00    22574.85    273.73 o 
   5   1  -7    10797.20    10773.52    123.83 o 
   6   1  -7      573.28      681.79     51.69 o 
   7   1  -7     5362.96     5310.11    100.84 o 
   8   1  -7     6900.94     6696.06    124.25 o 
   9   1  -7     2562.63     2687.65     93.75 o 
  10   1  -7     1976.12     2146.41    101.86 o 
  11   1  -7      393.13      369.25     76.66 o 
  12   1  -7     3197.89     3179.75    158.74 o 
  13   1  -7       32.70      -26.09     92.39 o 
  14   1  -7      509.87      339.00    118.91 o 
  15   1  -7     1714.94     1563.70    183.52 o 
  16   1  -7      891.02      738.75    145.23 o 
  17   1  -7       93.75      -38.15    115.65 o 
  18   1  -7     1255.13      761.17    160.30 o 
   1   2  -7     9851.95     9188.12    224.86 o 
   2   2  -7      343.94      421.17     29.19 o 
   3   2  -7     3367.79     3437.78     74.18 o 
   4   2  -7     3987.93     3935.00     83.12 o 
   5   2  -7     4944.45     4981.68    103.57 o 
   6   2  -7     4979.78     5009.31    110.65 o 
   7   2  -7      933.77     1047.97     79.44 o 
   8   2  -7     1771.12     1699.48     73.21 o 
   9   2  -7     3016.97     3070.75     93.14 o 
  10   2  -7     1099.95     1000.65     80.54 o 
  11   2  -7     1224.29     1506.25    116.52 o 
  12   2  -7     1273.85     1187.84    124.49 o 
  13   2  -7     1681.89     2051.75    151.52 o 
  14   2  -7     2960.24     2645.90    202.30 o 
  15   2  -7       94.06       39.89    108.62 o 
  16   2  -7      148.61      113.07    136.65 o 
  17   2  -7      634.99      448.65    141.97 o 
  18   2  -7      197.91     -120.42    120.42 o 
   0   3  -7    15951.32    15661.64    493.52 o 
   1   3  -7      344.24      395.27     42.27 o 
   2   3  -7    20485.58    19022.13    324.00 o 
   3   3  -7     1933.32     1985.76     57.64 o 
   4   3  -7     4290.27     4676.76    135.59 o 
   5   3  -7    13879.37    14010.05    198.67 o 
   6   3  -7    12098.97    12600.88    174.61 o 
   7   3  -7      928.18     1067.91     69.30 o 
   8   3  -7     1248.30     1396.65     80.13 o 
   9   3  -7      784.88      793.01     68.51 o 
  10   3  -7     9692.19     9502.66    169.29 o 
  11   3  -7      475.57      525.65     78.12 o 
  12   3  -7     3340.42     3347.49    173.16 o 
  13   3  -7      553.76      583.38    106.30 o 
  14   3  -7      526.79      560.13    113.19 o 
  15   3  -7      290.13      204.09    118.91 o 
  16   3  -7      777.38      737.75    154.67 o 
  17   3  -7      114.41      203.60    152.02 o 
  18   3  -7     1151.97      468.01    213.51 o 
   1   4  -7     5913.53     6223.39    108.37 o 
   2   4  -7    13661.68    12846.76    228.50 o 
   3   4  -7       70.45       89.29     22.05 o 
   4   4  -7    21666.96    21114.65    257.85 o 
   5   4  -7     9085.27     8867.66    130.64 o 
   6   4  -7    11687.96    12106.74    163.16 o 
   7   4  -7     1162.37     1209.00    109.35 o 
   8   4  -7     1106.64     1232.27     89.73 o 
   9   4  -7      490.00      531.70     64.52 o 
  10   4  -7      818.40      779.67     76.95 o 
  11   4  -7      960.33     1038.02     93.06 o 
  12   4  -7     4429.01     4455.99    154.46 o 
  13   4  -7      760.40      876.44    107.55 o 
  14   4  -7     1448.65     1341.85    131.69 o 
  15   4  -7        6.94       76.19    102.77 o 
  16   4  -7     1568.92     1671.30    216.18 o 
  17   4  -7      266.20      151.61    156.79 o 
  18   4  -7      815.30      754.97    266.46 o 
   0   5  -7     8893.56     8065.30    268.99 o 
   1   5  -7     6144.69     5504.88     90.76 o 
   2   5  -7     2432.74     2205.30    115.04 o 
   3   5  -7     9998.46     9677.89    162.97 o 
   4   5  -7      579.51      598.71     46.88 o 
   5   5  -7     3704.19     3743.80    105.01 o 
   6   5  -7     8497.79     9041.54    313.53 o 
   7   5  -7    13685.93    13967.97    217.13 o 
   8   5  -7     2823.53     3094.96    122.09 o 
   9   5  -7     3009.49     3384.30    149.53 o 
  10   5  -7     7630.09     8004.34    175.79 o 
  11   5  -7      293.37      254.08     70.37 o 
  12   5  -7     2838.18     2903.75    137.56 o 
  13   5  -7      443.75      361.09     84.40 o 
  14   5  -7      205.90      168.65     86.52 o 
  15   5  -7     3876.56     4186.57    232.02 o 
  16   5  -7      403.83      399.87    158.55 o 
  17   5  -7      239.08      264.20    165.14 o 
   1   6  -7     2853.19     2668.79     87.92 o 
   2   6  -7     2023.50     2037.51     85.26 o 
   3   6  -7      943.91     1004.56     74.72 o 
   4   6  -7     6174.19     5971.63    134.70 o 
   5   6  -7     1657.28     1706.88     74.73 o 
   6   6  -7     6962.82     7079.98    134.83 o 
   7   6  -7    14474.61    14420.07    222.93 o 
   8   6  -7     3437.44     3827.56    151.27 o 
   9   6  -7     1856.95     2120.46    131.24 o 
  10   6  -7     2233.41     2427.38    154.66 o 
  11   6  -7     6978.57     7205.42    189.50 o 
  12   6  -7     1710.25     1859.96    147.53 o 
  13   6  -7      233.83      231.95     97.52 o 
  14   6  -7     3603.22     3807.90    206.11 o 
  15   6  -7     1071.29     1350.41    172.96 o 
  16   6  -7      883.56      807.78    172.75 o 
  17   6  -7      135.85       32.83    188.74 o 
   0   7  -7    10294.85     9759.73    296.90 o 
   1   7  -7     7058.79     6820.69    128.80 o 
   2   7  -7     9312.19     8809.18    198.34 o 
   3   7  -7    13904.24    13694.72    538.66 o 
   4   7  -7     8315.88     8020.63    176.39 o 
   5   7  -7      640.52      807.30     73.72 o 
   6   7  -7     4320.58     4304.52    133.88 o 
   7   7  -7     3005.47     3144.73    141.42 o 
   8   7  -7     3743.79     4011.63    163.72 o 
   9   7  -7     1424.81     1488.98    159.09 o 
  10   7  -7     7260.30     7232.97    325.01 o 
  11   7  -7       24.06      -27.95     93.81 o 
  12   7  -7     3806.31     3868.56    189.21 o 
  13   7  -7      286.55      267.80    100.99 o 
  14   7  -7      454.30      431.51    118.28 o 
  15   7  -7     1065.97      913.43    137.50 o 
  16   7  -7     1092.53     1248.60    180.68 o 
  17   7  -7       14.04      136.65    273.29 o 
   1   8  -7     7346.24     7191.72    252.95 o 
   2   8  -7     1335.39     1258.85    100.60 o 
   3   8  -7     3137.41     3036.66    130.98 o 
   4   8  -7     2317.43     2224.29    100.22 o 
   5   8  -7     4498.99     4360.41    160.98 o 
   6   8  -7     2655.25     2637.43    134.70 o 
   7   8  -7     3353.72     3286.45    150.40 o 
   8   8  -7     5391.77     5680.70    248.43 o 
   9   8  -7      722.47      756.51    153.65 o 
  10   8  -7     1504.22     1384.59    195.06 o 
  11   8  -7     1008.12     1016.03    192.16 o 
  12   8  -7     3458.57     3443.16    188.07 o 
  13   8  -7     1526.82     1797.21    164.46 o 
  14   8  -7     1602.78     1830.99    169.46 o 
  15   8  -7      179.90      112.87    113.87 o 
  16   8  -7      112.16       99.39    135.66 o 
  17   8  -7       34.72     -131.52    232.30 o 
   0   9  -7     3063.05     2766.29    189.55 o 
   1   9  -7     5049.35     4886.95    167.59 o 
   2   9  -7     2410.01     2466.45    127.67 o 
   3   9  -7     4259.43     4130.38    151.23 o 
   4   9  -7     6805.51     6939.76    161.33 o 
   5   9  -7    10866.79    10154.75    228.70 o 
   6   9  -7     3720.34     3483.52    159.48 o 
   7   9  -7     2320.24     2300.57    179.90 o 
   8   9  -7     2614.57     2571.86    195.79 o 
   9   9  -7     1585.71     1981.06    227.81 o 
  10   9  -7     1464.83     1467.20    193.24 o 
  11   9  -7      382.79      512.99    210.95 o 
  12   9  -7     2131.70     2287.03    252.67 o 
  13   9  -7      500.18      469.05    127.82 o 
  14   9  -7      161.53       98.06    112.68 o 
  15   9  -7      509.56      500.05    133.77 o 
  16   9  -7      622.88      561.84    151.13 o 
   1  10  -7    11841.71    11327.53    251.10 o 
   2  10  -7      283.42      242.51     70.15 o 
   3  10  -7     1397.11     1403.87    112.58 o 
   4  10  -7    18489.03    17287.30    298.96 o 
   5  10  -7     3327.99     3248.00    165.67 o 
   6  10  -7     1288.61     1298.60    114.33 o 
   7  10  -7      207.32       93.02    100.05 o 
   8  10  -7      864.58      777.24    165.33 o 
   9  10  -7      911.39     1041.59    189.62 o 
  10  10  -7       92.02       69.45    128.86 o 
  11  10  -7      613.30      746.69    178.70 o 
  12  10  -7     1708.54     1746.72    352.72 o 
  13  10  -7      326.78      368.33    128.86 o 
  14  10  -7      716.43      702.63    141.53 o 
  15  10  -7      257.69      198.61    133.55 o 
  16  10  -7      205.09      371.63    212.25 o 
   0  11  -7     5716.86     5161.10    256.06 o 
   1  11  -7     4178.17     3719.78    157.28 o 
   2  11  -7     3055.54     3031.73    147.56 o 
   3  11  -7     1015.67     1027.74    104.65 o 
   4  11  -7     3427.13     3321.79    153.17 o 
   5  11  -7     2085.23     2060.68    134.99 o 
   6  11  -7     3114.93     3017.44    193.50 o 
   7  11  -7      860.71      679.49    130.57 o 
   8  11  -7      525.13      303.17    134.63 o 
   9  11  -7     3701.52     3939.69    284.96 o 
  10  11  -7     3422.00     3825.50    348.45 o 
  11  11  -7      261.24      350.40    148.96 o 
  12  11  -7     1553.38     2157.76    264.20 o 
  13  11  -7      543.40      774.71    156.90 o 
  14  11  -7      131.92      -49.04    122.02 o 
  15  11  -7      202.58       83.07    128.23 o 
   1  12  -7     6372.05     6800.99    255.50 o 
   2  12  -7     4191.77     4232.79    226.62 o 
   3  12  -7      366.75      235.43     80.60 o 
   4  12  -7     1420.37     1455.07    143.42 o 
   5  12  -7     1211.70     1148.55    153.18 o 
   6  12  -7     8590.77     7802.46    296.48 o 
   7  12  -7     2483.69     2545.42    248.78 o 
   8  12  -7       29.13     -119.41    119.41 o 
   9  12  -7     3774.42     3639.75    285.63 o 
  10  12  -7      973.94      804.02    183.95 o 
  11  12  -7      862.74      873.96    337.35 o 
  12  12  -7      205.72      390.50    184.78 o 
  13  12  -7     2372.07     2553.20    284.43 o 
  14  12  -7      555.17      668.63    156.89 o 
  15  12  -7      150.00       78.53    152.98 o 
   0  13  -7     8706.81     8641.25    619.18 o 
   1  13  -7     1539.02     1602.68    187.37 o 
   2  13  -7      845.26      770.44    103.04 o 
   3  13  -7     2610.74     2816.84    175.11 o 
   4  13  -7      394.12      335.35    113.43 o 
   5  13  -7     3636.69     3688.96    229.56 o 
   6  13  -7     1584.29     1606.81    213.78 o 
   7  13  -7     2446.05     2881.15    274.32 o 
   8  13  -7     2332.97     2175.98    449.22 o 
   9  13  -7     1449.86     1520.18    397.98 o 
  10  13  -7     3286.76     3039.39    346.74 o 
  11  13  -7      430.13      323.30    342.47 o 
  12  13  -7      229.54      305.96    184.16 o 
  13  13  -7      212.82       33.93    216.93 o 
  14  13  -7      438.61      379.99    153.35 o 
   1  14  -7     1194.91     1069.43    119.44 o 
   2  14  -7     1374.32     1248.08    127.67 o 
   3  14  -7     1827.31     1828.76    182.26 o 
   4  14  -7     5099.28     4904.90    256.31 o 
   5  14  -7     1032.04      864.25    172.61 o 
   6  14  -7      298.42      183.42    153.16 o 
   7  14  -7     3133.50     2775.94    272.81 o 
   8  14  -7       34.41      -43.68    139.87 o 
   9  14  -7      262.77      386.30    180.73 o 
  10  14  -7       93.04      258.35    173.99 o 
  11  14  -7     3443.08     3736.56    331.37 o 
  12  14  -7      271.54     -128.99    172.34 o 
  13  14  -7       81.87      -47.77    167.20 o 
  14  14  -7     1145.93     1375.00    392.86 o 
   0  15  -7     2447.92     2689.88    247.40 o 
   1  15  -7     4936.18     4714.12    204.44 o 
   2  15  -7     1851.18     1775.40    184.80 o 
   3  15  -7     6445.00     6635.42    382.36 o 
   4  15  -7      538.73      616.76    188.37 o 
   5  15  -7       76.57      -14.15    134.34 o 
   6  15  -7     2296.29     1858.32    251.94 o 
   7  15  -7     2325.44     2100.32    257.12 o 
   8  15  -7     2534.05     2673.37    290.46 o 
   9  15  -7      269.54      295.83    186.04 o 
  10  15  -7      368.10      284.44    186.97 o 
  11  15  -7      442.89      459.70    205.01 o 
  12  15  -7      236.62      358.93    208.32 o 
  13  15  -7       30.86      -55.27    187.98 o 
   1  16  -7     7239.64     7665.92    312.35 o 
   2  16  -7     2887.70     2826.93    275.31 o 
   3  16  -7      173.70      108.08    141.82 o 
   4  16  -7     2183.60     2703.42    286.83 o 
   5  16  -7     2534.31     2621.25    272.11 o 
   6  16  -7      276.17      366.02    168.88 o 
   7  16  -7     3694.54     3920.32    315.06 o 
   8  16  -7       44.49      -41.46    153.71 o 
   9  16  -7      123.20     -158.66    158.66 o 
  10  16  -7      245.94      283.26    196.58 o 
  11  16  -7      172.88      -82.21    180.10 o 
  12  16  -7      814.86      767.30    234.33 o 
  13  16  -7      184.84     -122.98    300.62 o 
   0  17  -7       75.09      104.19    203.26 o 
   1  17  -7      920.22     1178.88    267.31 o 
   2  17  -7     2373.43     2394.51    325.39 o 
   3  17  -7     2107.86     2482.98    419.33 o 
   4  17  -7      712.08      502.95    175.89 o 
   5  17  -7     1968.60     2559.21    288.39 o 
   6  17  -7     1239.02     1138.69    266.46 o 
   7  17  -7       44.53      -26.79    163.65 o 
   8  17  -7      580.53      881.78    223.35 o 
   9  17  -7     2419.94     2456.76    306.67 o 
  10  17  -7     1202.22     1464.13    254.63 o 
  11  17  -7      174.54       71.26    195.93 o 
  12  17  -7      637.65      625.16    339.91 o 
   1  18  -7     2385.22     2692.66    297.43 o 
   2  18  -7      500.06      298.12    167.67 o 
   3  18  -7     1203.83     1533.55    243.40 o 
   4  18  -7      558.02      532.47    186.11 o 
   5  18  -7     1912.05     1730.48    255.09 o 
   6  18  -7      895.88      795.10    212.53 o 
   7  18  -7      497.77      428.26    201.37 o 
   8  18  -7       70.22      -25.83    172.52 o 
   9  18  -7      904.50      463.25    213.95 o 
  10  18  -7     1062.74      954.71    254.30 o 
  11  18  -7      100.52      152.02    273.29 o 
   0  19  -7     1778.67     2230.75    386.03 o 
   1  19  -7      931.45      984.03    207.48 o 
   2  19  -7      190.09      150.79    173.24 o 
   3  19  -7      603.82      234.49    173.91 o 
   4  19  -7      167.87      196.05    179.33 o 
   5  19  -7      777.34      811.34    214.32 o 
   6  19  -7      223.17      265.66    204.07 o 
   7  19  -7     1932.17     2091.42    297.89 o 
   8  19  -7      912.95     1218.22    423.60 o 
   9  19  -7      442.47      487.77    220.87 o 
  10  19  -7      246.65      -59.78    333.07 o 
   1  20  -7      906.78      968.72    215.02 o 
   2  20  -7      268.28      300.22    191.04 o 
   3  20  -7      863.67      637.25    203.24 o 
   4  20  -7      847.45      989.28    236.69 o 
   5  20  -7       77.92      -74.72    180.56 o 
   6  20  -7      477.13      575.97    223.85 o 
   7  20  -7      504.90      698.73    233.44 o 
   8  20  -7      595.95      974.57    239.11 o 
   9  20  -7     1069.70      797.67    314.29 o 
   0  21  -7     2445.93     2350.31    387.73 o 
   1  21  -7      451.42      330.71    249.38 o 
   2  21  -7      364.99      573.29    364.67 o 
   3  21  -7      742.32      963.67    223.40 o 
   4  21  -7      410.82      293.93    199.61 o 
   5  21  -7      151.64      278.63    225.82 o 
   6  21  -7       90.10       42.33    199.89 o 
   7  21  -7      189.77      380.90    305.75 o 
   1  22  -7      683.12      764.13    225.25 o 
   2  22  -7      209.58      134.72    176.33 o 
   3  22  -7      317.10      323.27    193.20 o 
   4  22  -7     1095.13     1093.21    262.19 o 
   5  22  -7      214.29      162.64    203.19 o 
   0  23  -7     1308.21     1443.32    345.03 o 
   1  23  -7      353.79      199.30    196.77 o 
   0   0  -6    62639.94    55545.66   1992.47 o 
   2   0  -6    25719.24    25084.44    291.53 o 
   4   0  -6     2569.30     2969.08    114.61 o 
   6   0  -6    21977.92    22365.06    246.34 o 
   8   0  -6     6488.95     6394.01    280.85 o 
  10   0  -6     6741.47     6183.16    203.11 o 
  12   0  -6     2959.75     2785.87    261.34 o 
  14   0  -6      665.05      674.69    194.72 o 
  16   0  -6      356.75      138.35    160.56 o 
  18   0  -6      548.96      795.96    230.59 o 
   1   1  -6     9133.07     9167.09    202.83 o 
   2   1  -6    14512.66    14683.45    228.02 o 
   3   1  -6    22650.03    22893.41    233.23 o 
   4   1  -6    27229.52    27672.90    177.82 o 
   5   1  -6      937.62     1047.08     51.82 o 
   6   1  -6    17046.42    16557.28    316.33 o 
   7   1  -6     1968.60     2107.96     73.06 o 
   8   1  -6      889.15      899.32     60.00 o 
   9   1  -6     1409.33     1528.30     77.68 o 
  10   1  -6     1372.30     1508.46     91.30 o 
  11   1  -6     2178.08     2211.72    134.63 o 
  12   1  -6     2269.28     2399.17    144.52 o 
  13   1  -6       63.38        2.92     96.01 o 
  14   1  -6     2200.62     2063.87    183.48 o 
  15   1  -6      494.79      678.22    145.77 o 
  16   1  -6      762.75      758.28    152.61 o 
  17   1  -6      311.68      110.33    124.02 o 
  18   1  -6      150.00       41.56    127.10 o 
   0   2  -6    14798.19    14483.39    217.08 o 
   1   2  -6       44.51       48.86     31.47 o 
   2   2  -6     3174.37     3208.67     53.79 o 
   3   2  -6    10772.85    10772.66    171.15 o 
   4   2  -6     2137.24     2540.15     72.19 o 
   5   2  -6     6216.38     6236.90    109.03 o 
   6   2  -6     8882.51     8720.66    193.77 o 
   7   2  -6     1195.15     1431.02     64.02 o 
   8   2  -6     7194.51     7187.55    151.62 o 
   9   2  -6    10635.97     9819.65    170.93 o 
  10   2  -6      730.53      716.27     72.42 o 
  11   2  -6     4572.52     4321.46    174.27 o 
  12   2  -6      491.52      338.15     86.05 o 
  13   2  -6     4598.14     4462.59    188.01 o 
  14   2  -6      143.63       99.18    108.64 o 
  15   2  -6     1369.11     1356.92    176.91 o 
  16   2  -6       47.12       79.99    117.08 o 
  17   2  -6      856.87      587.83    143.73 o 
  18   2  -6      266.06       42.00    134.57 o 
   1   3  -6      412.90      370.45     37.45 o 
   2   3  -6    18993.85    18506.15    323.11 o 
   3   3  -6     8576.44     8597.50    195.81 o 
   4   3  -6    23477.80    24748.75    336.36 o 
   5   3  -6     4176.29     4527.66     93.60 o 
   6   3  -6    18252.65    18152.29    190.76 o 
   7   3  -6     1962.43     2019.61     81.27 o 
   8   3  -6     2022.51     2137.79     84.47 o 
   9   3  -6     1119.44     1058.93     77.98 o 
  10   3  -6     8748.70     8631.54    182.39 o 
  11   3  -6     1294.48     1149.81    101.85 o 
  12   3  -6      537.76      498.73     97.44 o 
  13   3  -6      998.85      891.30    120.72 o 
  14   3  -6      947.15      909.03    146.08 o 
  15   3  -6       95.15      123.92    119.02 o 
  16   3  -6      413.76      422.05    135.84 o 
  17   3  -6      106.08        9.26    125.24 o 
  18   3  -6        5.30      -31.80    129.83 o 
   1   4  -6     3644.17     3434.00     87.72 o 
   2   4  -6     6140.13     6173.18     99.76 o 
   3   4  -6     4116.71     4024.92     88.68 o 
   4   4  -6     3977.56     3797.66     79.33 o 
   5   4  -6     1265.56     1250.80     72.44 o 
   6   4  -6     2508.48     2540.72     94.79 o 
   7   4  -6      405.34      498.16     61.64 o 
   8   4  -6     6087.77     5934.99    149.33 o 
   9   4  -6      331.74      316.54     55.98 o 
  10   4  -6     3759.77     3674.89    129.86 o 
  11   4  -6      856.45      938.42     99.78 o 
  12   4  -6      624.45      557.27     89.07 o 
  13   4  -6     1680.74     1741.98    150.33 o 
  14   4  -6        8.23      -56.07     83.79 o 
  15   4  -6     1181.99      978.49    156.38 o 
  16   4  -6      363.48      281.63    203.26 o 
  17   4  -6       25.04      156.97    138.37 o 
  18   4  -6      119.90      -43.68    141.75 o 
   1   5  -6     4244.18     4276.34     98.33 o 
   2   5  -6     7152.27     7018.44    158.68 o 
   3   5  -6    15087.25    14256.84    324.52 o 
   4   5  -6    20899.60    20663.38    382.18 o 
   5   5  -6      965.45     1024.07     65.56 o 
   6   5  -6     2874.19     2833.22    100.11 o 
   7   5  -6      329.39      408.94     58.91 o 
   8   5  -6     4436.55     4788.35    139.74 o 
   9   5  -6      326.65      363.34     81.03 o 
  10   5  -6     2032.54     2162.87    114.26 o 
  11   5  -6     1389.11     1428.88    112.67 o 
  12   5  -6     1198.44     1415.38    110.71 o 
  13   5  -6      942.36      862.53    101.52 o 
  14   5  -6       37.45      -49.46     82.34 o 
  15   5  -6       95.88      150.20     93.86 o 
  16   5  -6      415.68      330.98    121.05 o 
  17   5  -6      760.06      663.19    144.21 o 
  18   5  -6       24.36      113.16    141.27 o 
   0   6  -6    37134.38    37002.35    803.65 o 
   1   6  -6      541.57      548.03     47.50 o 
   2   6  -6    16819.74    16366.28    182.05 o 
   3   6  -6     7098.02     6705.19    107.58 o 
   4   6  -6     3669.41     3684.24     99.18 o 
   5   6  -6     1646.17     1689.81     70.15 o 
   6   6  -6     7978.60     7968.73    161.53 o 
   7   6  -6     3014.85     3195.39    172.47 o 
   8   6  -6     7360.71     7376.69    227.91 o 
   9   6  -6    13933.98    14257.64    412.18 o 
  10   6  -6     1012.35     1284.66    134.11 o 
  11   6  -6     1011.52      881.54     93.57 o 
  12   6  -6      896.66      978.52    101.41 o 
  13   6  -6     4934.61     5125.10    176.27 o 
  14   6  -6     1045.26      991.77    108.25 o 
  15   6  -6      281.37       99.17     93.89 o 
  16   6  -6      744.58      700.51    160.99 o 
  17   6  -6       20.88       59.71    118.41 o 
   1   7  -6     2683.21     2626.06     67.06 o 
   2   7  -6    14433.85    13175.75    175.78 o 
   3   7  -6      745.01      668.69     56.62 o 
   4   7  -6    19293.56    18882.83    323.37 o 
   5   7  -6     7833.08     7580.70    129.95 o 
   6   7  -6    11492.18    11134.48    161.99 o 
   7   7  -6     4704.70     4765.32    130.32 o 
   8   7  -6      612.34      681.52     91.83 o 
   9   7  -6      844.23      804.55    106.69 o 
  10   7  -6      193.53      195.78     82.17 o 
  11   7  -6      495.92      397.79     82.71 o 
  12   7  -6     3616.19     4009.17    160.19 o 
  13   7  -6     1470.81     1614.31    126.96 o 
  14   7  -6     1551.36     1816.77    135.68 o 
  15   7  -6      241.65      206.31     90.99 o 
  16   7  -6      848.84      810.79    162.61 o 
  17   7  -6     1706.72     1491.20    233.98 o 
   0   8  -6    12554.02    11720.54    196.06 o 
   1   8  -6     1454.25     1439.11     64.00 o 
   2   8  -6    14575.95    14234.26    187.91 o 
   3   8  -6     6850.65     6514.87    138.83 o 
   4   8  -6     1204.98     1187.10     65.04 o 
   5   8  -6     9985.54     9562.48    153.54 o 
   6   8  -6     9293.52     9058.81    169.91 o 
   7   8  -6     5959.81     6151.76    150.54 o 
   8   8  -6     3662.67     3409.02    179.89 o 
   9   8  -6     2046.13     1814.22    175.19 o 
  10   8  -6     3694.36     4108.03    202.88 o 
  11   8  -6      281.25      281.69     99.52 o 
  12   8  -6     1048.17     1220.26    115.20 o 
  13   8  -6     1414.41     1338.10    149.22 o 
  14   8  -6      283.55      421.83    112.02 o 
  15   8  -6     1267.29     1497.34    163.92 o 
  16   8  -6       76.66      194.13    140.16 o 
  17   8  -6      464.06      570.39    199.76 o 
   1   9  -6     2605.85     2534.05     82.04 o 
   2   9  -6    18869.24    17953.17    417.97 o 
   3   9  -6    12575.69    12054.14    190.08 o 
   4   9  -6     6880.07     6360.61    125.03 o 
   5   9  -6     1676.18     1663.02    137.09 o 
   6   9  -6     1263.05     1346.17     88.78 o 
   7   9  -6     4722.91     4964.45    170.30 o 
   8   9  -6     2241.14     2369.90    159.62 o 
   9   9  -6     3300.88     3409.06    175.85 o 
  10   9  -6     2062.21     2281.61    165.06 o 
  11   9  -6     3748.20     4013.47    274.74 o 
  12   9  -6     1022.98     1392.81    179.73 o 
  13   9  -6      158.89        2.76    102.11 o 
  14   9  -6       73.49       85.08    109.80 o 
  15   9  -6      424.93      487.92    127.47 o 
  16   9  -6       63.29        7.34    113.87 o 
   0  10  -6    17057.78    15501.46    673.30 o 
   1  10  -6     6298.50     5946.58    142.41 o 
   2  10  -6     3068.93     3034.22    112.15 o 
   3  10  -6     6230.80     6293.09    168.47 o 
   4  10  -6      247.92      218.26     49.47 o 
   5  10  -6     2036.26     2089.49    119.63 o 
   6  10  -6     1292.56     1217.65    141.93 o 
   7  10  -6      833.31      810.97    148.87 o 
   8  10  -6     2913.82     3026.91    234.44 o 
   9  10  -6      562.75      586.49    155.43 o 
  10  10  -6      207.11      257.45    130.31 o 
  11  10  -6      400.32      451.93    168.63 o 
  12  10  -6      810.93      761.22    176.94 o 
  13  10  -6     1066.47     1337.57    162.34 o 
  14  10  -6      589.16      453.91    133.01 o 
  15  10  -6      887.27     1161.20    173.32 o 
  16  10  -6      744.57      648.77    150.34 o 
   1  11  -6      569.31      438.79     82.23 o 
   2  11  -6      932.12      877.03     79.20 o 
   3  11  -6     1817.49     1917.65    102.72 o 
   4  11  -6     2971.94     2815.56    118.03 o 
   5  11  -6      708.10      700.07     91.47 o 
   6  11  -6     5009.56     4657.94    367.24 o 
   7  11  -6     4799.43     4833.45    284.66 o 
   8  11  -6       90.68       -5.27    113.46 o 
   9  11  -6      127.67      227.55    133.38 o 
  10  11  -6     1550.19     1654.09    222.65 o 
  11  11  -6     7396.39     8080.84    389.92 o 
  12  11  -6        1.63      -39.36    130.10 o 
  13  11  -6      865.06      816.92    146.60 o 
  14  11  -6      252.56      187.70    126.05 o 
  15  11  -6       80.20       10.44    119.89 o 
  16  11  -6     1080.00     1435.34    274.54 o 
   0  12  -6     8471.39     8906.25    424.46 o 
   1  12  -6     7553.21     7342.56    212.81 o 
   2  12  -6     3806.77     3728.93    159.24 o 
   3  12  -6      303.32      274.03     92.45 o 
   4  12  -6     1544.78     1753.19    112.25 o 
   5  12  -6     7245.21     7003.31    238.59 o 
   6  12  -6      661.09      606.86    113.56 o 
   7  12  -6      288.64      162.88    127.19 o 
   8  12  -6     1163.24      970.70    183.48 o 
   9  12  -6     3373.38     3333.20    271.63 o 
  10  12  -6     2979.09     3061.89    332.22 o 
  11  12  -6       66.18        0.13    137.97 o 
  12  12  -6        2.28       10.53    139.45 o 
  13  12  -6     1736.10     1616.59    254.84 o 
  14  12  -6      490.35      617.45    152.71 o 
  15  12  -6      240.65      -11.62    133.10 o 
   1  13  -6     1196.20     1235.21    119.73 o 
   2  13  -6     7763.64     7631.89    221.41 o 
   3  13  -6     1977.67     1679.07    130.04 o 
   4  13  -6     6939.88     6592.60    378.17 o 
   5  13  -6      387.07      439.30    153.69 o 
   6  13  -6     3034.99     2875.70    182.76 o 
   7  13  -6      422.78      280.30    135.90 o 
   8  13  -6     2381.20     2604.15    261.60 o 
   9  13  -6      953.28     1262.96    257.92 o 
  10  13  -6      299.02      241.39    155.79 o 
  11  13  -6     2230.93     2050.17    265.68 o 
  12  13  -6      414.88      158.11    162.91 o 
  13  13  -6      437.45      508.20    307.45 o 
  14  13  -6      433.36      574.43    151.62 o 
  15  13  -6       50.45       22.20    275.00 o 
   0  14  -6     2892.03     2966.97    227.77 o 
   1  14  -6     3618.85     3315.03    167.05 o 
   2  14  -6     3523.15     3450.26    170.99 o 
   3  14  -6      386.62      413.90    152.17 o 
   4  14  -6      378.07      347.04    151.57 o 
   5  14  -6      924.49     1018.57    188.88 o 
   6  14  -6       21.17     -120.71    120.71 o 
   7  14  -6     1114.19     1198.23    210.53 o 
   8  14  -6     2887.80     3108.99    275.96 o 
   9  14  -6     4186.52     3842.14    299.92 o 
  10  14  -6     1435.56     1664.52    386.88 o 
  11  14  -6       80.00     -110.27    152.12 o 
  12  14  -6      502.14      472.18    199.86 o 
  13  14  -6     1772.83     2161.92    297.06 o 
  14  14  -6      346.30      161.47    150.66 o 
   1  15  -6     2313.69     2290.04    228.15 o 
   2  15  -6      206.52      296.33    153.82 o 
   3  15  -6     1838.52     1966.42    231.01 o 
   4  15  -6     2193.70     2306.59    375.78 o 
   5  15  -6     3326.95     3683.52    284.53 o 
   6  15  -6      849.93      815.30    180.81 o 
   7  15  -6       74.35      -54.81    133.42 o 
   8  15  -6     1347.13     1316.01    356.99 o 
   9  15  -6      171.58      -61.12    151.98 o 
  10  15  -6      442.52      667.86    200.49 o 
  11  15  -6     2902.31     2608.59    298.30 o 
  12  15  -6      609.13      845.96    219.15 o 
  13  15  -6      905.84      879.39    265.61 o 
  14  15  -6      116.54      268.17    290.37 o 
   0  16  -6      608.64      703.73    254.50 o 
   1  16  -6      356.71      367.80    146.82 o 
   2  16  -6       97.57      234.28    146.12 o 
   3  16  -6     3649.13     3536.74    292.93 o 
   4  16  -6     1928.96     2289.57    286.96 o 
   5  16  -6     5981.60     5585.64    337.45 o 
   6  16  -6      428.18      305.58    153.90 o 
   7  16  -6     3789.47     4223.85    313.21 o 
   8  16  -6     3412.19     3662.43    306.02 o 
   9  16  -6     1697.18     1464.30    255.84 o 
  10  16  -6      959.31      778.97    315.14 o 
  11  16  -6      273.73      210.71    180.49 o 
  12  16  -6       93.92     -160.03    160.03 o 
  13  16  -6      561.21      582.45    319.41 o 
   1  17  -6     2057.22     2618.58    278.42 o 
   2  17  -6     5099.15     5828.81    361.12 o 
   3  17  -6      456.76      444.17    180.19 o 
   4  17  -6      942.51      858.91    271.58 o 
   5  17  -6     1343.74     1432.32    362.11 o 
   6  17  -6      102.24       21.73    154.23 o 
   7  17  -6     1892.32     2114.55    350.16 o 
   8  17  -6     2153.29     2561.56    292.94 o 
   9  17  -6     1406.81     1215.62    236.14 o 
  10  17  -6      148.81      327.03    191.48 o 
  11  17  -6     1012.18     1555.00    438.98 o 
  12  17  -6      483.89      819.97    227.62 o 
   0  18  -6      262.92      380.90    225.47 o 
   1  18  -6     2740.58     3091.94    301.36 o 
   2  18  -6      283.11      149.95    148.54 o 
   3  18  -6      267.56      135.74    158.79 o 
   4  18  -6      551.78      476.79    193.51 o 
   5  18  -6     1074.48      966.48    211.66 o 
   6  18  -6      161.60       57.57    158.74 o 
   7  18  -6      271.35      317.57    183.69 o 
   8  18  -6       83.35      137.92    164.70 o 
   9  18  -6      191.50      460.02    210.06 o 
  10  18  -6      576.40      681.16    217.44 o 
  11  18  -6       61.17      -25.20    210.95 o 
   1  19  -6      444.22      450.06    245.11 o 
   2  19  -6     1053.16     1244.88    368.09 o 
   3  19  -6      191.81      319.72    170.58 o 
   4  19  -6      758.74      850.37    346.74 o 
   5  19  -6      366.54      375.66    187.68 o 
   6  19  -6      226.65      393.95    193.54 o 
   7  19  -6      716.61      591.04    212.25 o 
   8  19  -6      893.68      806.26    238.81 o 
   9  19  -6      595.97      334.44    200.88 o 
  10  19  -6      296.09      392.86    228.27 o 
   0  20  -6     1541.03     1590.22    338.20 o 
   1  20  -6      170.62      126.88    157.53 o 
   2  20  -6      284.08      -82.19    164.83 o 
   3  20  -6      219.78      225.04    185.33 o 
   4  20  -6       28.67      116.91    174.45 o 
   5  20  -6      851.10      752.84    231.43 o 
   6  20  -6      141.55       54.46    178.00 o 
   7  20  -6      366.15      373.75    193.85 o 
   8  20  -6      647.01      549.70    221.20 o 
   9  20  -6       54.19      132.54    217.98 o 
   1  21  -6      263.66      279.89    343.32 o 
   2  21  -6     2609.93     2811.10    374.07 o 
   3  21  -6      328.25      217.12    171.95 o 
   4  21  -6       25.91       63.78    166.73 o 
   5  21  -6     1574.20     1630.54    263.80 o 
   6  21  -6       75.60       38.72    183.61 o 
   7  21  -6       46.27      -61.44    192.03 o 
   8  21  -6      911.95      717.39    345.03 o 
   0  22  -6      214.95      143.48    245.96 o 
   1  22  -6      659.40      868.20    219.18 o 
   2  22  -6     1021.90      970.83    264.75 o 
   3  22  -6      125.35      128.26    186.26 o 
   4  22  -6      135.54      -10.39    188.13 o 
   5  22  -6     1861.95     1501.40    394.57 o 
   6  22  -6      876.85     1330.59    372.36 o 
   1  23  -6     1590.70     1765.22    277.17 o 
   2  23  -6      227.05      315.99    179.96 o 
   3  23  -6       85.47      356.99    288.66 o 
   2   0  -5     8465.33     7849.17    149.16 o 
   4   0  -5    21972.83    23160.43    544.88 o 
   6   0  -5     1282.80     1393.46     76.22 o 
   8   0  -5     8283.87     7717.21    204.09 o 
  10   0  -5     2390.59     2405.91    155.58 o 
  12   0  -5    14560.42    12433.09    471.43 o 
  14   0  -5     2531.15     2109.47    249.38 o 
  16   0  -5      117.16      -75.16    163.98 o 
  18   0  -5     1149.62      883.08    232.30 o 
   0   1  -5     5620.40     5213.37    120.69 o 
   1   1  -5     1475.87     1737.70     56.55 o 
   2   1  -5     3733.95     4014.07     77.32 o 
   3   1  -5     2353.93     2340.24     53.55 o 
   4   1  -5    14078.27    14366.98    220.93 o 
   5   1  -5     4931.00     5182.50    115.85 o 
   6   1  -5     6042.61     6565.21    149.26 o 
   7   1  -5     3568.10     3599.72     85.60 o 
   8   1  -5      169.54      196.59     40.28 o 
   9   1  -5     3254.97     2977.33     92.51 o 
  10   1  -5     4212.43     4137.14    159.20 o 
  11   1  -5      147.68       97.27     71.32 o 
  12   1  -5     3307.24     3129.81    188.99 o 
  13   1  -5      278.46      308.77    114.57 o 
  14   1  -5      289.95      267.02    110.41 o 
  15   1  -5     1712.36     1476.23    172.26 o 
  16   1  -5     1501.66     1202.08    167.41 o 
  17   1  -5      408.06      224.38    121.83 o 
  18   1  -5     2119.07     1861.98    210.86 o 
   1   2  -5    18720.92    16361.47    296.89 o 
   2   2  -5     8248.95     8918.67    201.77 o 
   3   2  -5    19864.49    21094.11    286.89 o 
   4   2  -5    14101.03    14950.25    240.79 o 
   5   2  -5     2662.19     2792.40     75.49 o 
   6   2  -5    11359.80    11589.82    163.09 o 
   7   2  -5     3745.40     3911.69     90.26 o 
   8   2  -5     2850.81     2634.66     92.49 o 
   9   2  -5     4913.98     4833.50    146.61 o 
  10   2  -5      269.79      276.98     65.16 o 
  11   2  -5     7110.36     6939.81    207.40 o 
  12   2  -5     1903.81     1966.16    140.91 o 
  13   2  -5       23.14      109.18    106.75 o 
  14   2  -5     6016.00     5455.95    255.72 o 
  15   2  -5      511.27      542.72    131.50 o 
  16   2  -5      989.98      596.15    144.90 o 
  17   2  -5      168.28      111.79    115.87 o 
  18   2  -5      327.64      177.66    133.46 o 
   0   3  -5    46124.88    42555.61   1179.47 o 
   1   3  -5     3910.06     4069.27     98.62 o 
   2   3  -5    21000.88    20292.47    338.47 o 
   3   3  -5     2761.48     2885.91     61.10 o 
   4   3  -5     1791.63     1700.93     57.51 o 
   5   3  -5     9999.00    10050.22    130.27 o 
   6   3  -5    29407.77    30190.91    242.81 o 
   7   3  -5      201.33      158.64     49.17 o 
   8   3  -5     6761.39     6391.49    133.35 o 
   9   3  -5     2988.00     3011.41    111.68 o 
  10   3  -5     5390.48     5091.76    155.99 o 
  11   3  -5      393.42      413.34     78.39 o 
  12   3  -5     5529.90     5058.83    195.41 o 
  13   3  -5      525.32      514.42    102.89 o 
  14   3  -5      741.61      798.73    172.52 o 
  15   3  -5     1251.09     1145.56    163.93 o 
  16   3  -5     4469.96     4190.75    249.58 o 
  17   3  -5      309.69      276.13    143.67 o 
  18   3  -5      806.35      586.04    162.18 o 
   1   4  -5     3527.68     3300.01     60.06 o 
   2   4  -5    21631.46    20605.57    204.21 o 
   3   4  -5     1610.25     1669.06     46.58 o 
   4   4  -5    13972.00    14310.68    240.79 o 
   5   4  -5    15561.57    15838.61    218.25 o 
   6   4  -5    27117.94    26721.72    414.04 o 
   7   4  -5     3423.39     3726.31    114.12 o 
   8   4  -5     9962.61     9782.45    232.44 o 
   9   4  -5     1418.59     1541.90     93.48 o 
  10   4  -5     2035.02     2177.89    118.73 o 
  11   4  -5      380.88      359.53     76.78 o 
  12   4  -5     5121.43     5031.85    172.20 o 
  13   4  -5      869.76     1112.48    127.75 o 
  14   4  -5     6379.21     6263.30    411.65 o 
  15   4  -5       26.10       26.53    210.09 o 
  16   4  -5     1733.82     2065.31    216.37 o 
  17   4  -5      111.98        6.66    130.59 o 
  18   4  -5      662.08      520.04    160.00 o 
   0   5  -5     4511.14     4464.84     69.38 o 
   1   5  -5     9512.09     9636.63    119.71 o 
   2   5  -5     5619.32     5273.50    103.10 o 
   3   5  -5    20478.90    19431.23    300.06 o 
   4   5  -5     9569.13    10005.07    154.56 o 
   5   5  -5     4653.12     4854.99    111.20 o 
   6   5  -5     2921.21     3033.65     99.76 o 
   7   5  -5     8553.98     8721.00    166.22 o 
   8   5  -5      675.15      679.66     71.97 o 
   9   5  -5     2213.27     2108.75    133.52 o 
  10   5  -5     8198.33     8202.25    180.20 o 
  11   5  -5      107.82       -3.06     63.98 o 
  12   5  -5     3562.33     3566.44    159.99 o 
  13   5  -5      362.66      325.21    108.48 o 
  14   5  -5     2043.55     2109.62    169.21 o 
  15   5  -5     4863.81     4471.36    261.79 o 
  16   5  -5      783.25      696.03    152.26 o 
  17   5  -5      106.30       -1.67    132.45 o 
  18   5  -5      733.13      408.03    161.12 o 
   1   6  -5    11655.79    11309.56    182.82 o 
   2   6  -5     2273.34     2282.46     66.47 o 
   3   6  -5    16989.65    16497.13    320.21 o 
   4   6  -5    10832.64    10324.92    224.14 o 
   5   6  -5     9247.88     9180.58    132.90 o 
   6   6  -5      100.91      146.43     44.86 o 
   7   6  -5     5394.50     5282.03    134.73 o 
   8   6  -5     1505.71     1497.63    116.25 o 
   9   6  -5     5809.04     6067.52    197.48 o 
  10   6  -5     4767.99     4860.59    189.98 o 
  11   6  -5     4883.01     5163.54    161.19 o 
  12   6  -5     3397.15     3581.79    146.62 o 
  13   6  -5      573.72      637.85     94.82 o 
  14   6  -5     2295.12     2230.85    137.45 o 
  15   6  -5      188.73      103.38     89.74 o 
  16   6  -5       97.33      125.27    111.91 o 
  17   6  -5      155.54       63.92    111.64 o 
  18   6  -5       94.38      -18.04    137.47 o 
   0   7  -5     5870.47     5250.96    130.83 o 
   1   7  -5     7031.17     6924.19    219.52 o 
   2   7  -5     6688.08     6291.13    143.23 o 
   3   7  -5     5933.93     5702.56    101.80 o 
   4   7  -5     5956.44     5751.68    164.45 o 
   5   7  -5     8188.23     8167.60    132.53 o 
   6   7  -5     3887.63     3921.74     99.14 o 
   7   7  -5      141.15      160.19     51.16 o 
   8   7  -5      634.96      712.53    108.36 o 
   9   7  -5     1312.61     1409.38    126.75 o 
  10   7  -5     2467.11     3076.99    166.21 o 
  11   7  -5      507.68      404.87     80.19 o 
  12   7  -5     2293.67     2686.28    138.69 o 
  13   7  -5      273.74      249.51     85.36 o 
  14   7  -5      424.57      362.99     87.80 o 
  15   7  -5     1056.39      976.91    127.66 o 
  16   7  -5      176.49      -35.18    114.81 o 
  17   7  -5       27.17      -48.63    117.48 o 
  18   7  -5     1247.55      683.23    259.63 o 
   1   8  -5    11150.05    10635.04    223.05 o 
   2   8  -5    10909.07    10833.31    147.66 o 
   3   8  -5     4991.09     4727.34    108.47 o 
   4   8  -5      155.83      116.13     33.21 o 
   5   8  -5      914.26     1028.15     62.54 o 
   6   8  -5     1025.45     1237.08     79.58 o 
   7   8  -5     2590.06     2629.15    109.80 o 
   8   8  -5     4654.91     5212.02    240.11 o 
   9   8  -5       28.63        3.72     67.59 o 
  10   8  -5        0.75       51.82     83.48 o 
  11   8  -5     3427.03     3969.51    197.63 o 
  12   8  -5     3608.93     3726.01    158.59 o 
  13   8  -5      612.64      746.66    103.38 o 
  14   8  -5     1447.42     1550.44    133.23 o 
  15   8  -5       16.16      110.50     88.31 o 
  16   8  -5      233.37      -55.97    116.81 o 
  17   8  -5       29.91      -19.12    125.69 o 
   0   9  -5     7749.63     7541.45    227.80 o 
   1   9  -5     7532.02     7350.73    129.19 o 
   2   9  -5      565.22      656.04     55.42 o 
   3   9  -5      935.22      949.46     66.17 o 
   4   9  -5     4898.92     4873.50    119.16 o 
   5   9  -5     9413.26     9102.65    182.82 o 
   6   9  -5     1504.52     1586.64     88.28 o 
   7   9  -5     2230.69     2188.58    134.29 o 
   8   9  -5    11888.57    11857.07    280.52 o 
   9   9  -5     7849.60     8475.17    250.64 o 
  10   9  -5     4143.35     4404.82    198.63 o 
  11   9  -5      162.68      -16.66     87.37 o 
  12   9  -5     1652.35     1883.74    161.22 o 
  13   9  -5     1683.27     1909.86    143.50 o 
  14   9  -5      906.38      877.71    115.59 o 
  15   9  -5      788.96      821.42    124.88 o 
  16   9  -5      561.80      504.48    136.93 o 
  17   9  -5      314.92      331.05    196.77 o 
   1  10  -5     7213.69     7045.11    136.24 o 
   2  10  -5     7349.62     7460.00    140.64 o 
   3  10  -5     2386.97     2323.31     90.27 o 
   4  10  -5    14977.09    14468.90    192.08 o 
   5  10  -5     2739.42     2703.68     94.27 o 
   6  10  -5     4616.70     4534.24    151.98 o 
   7  10  -5      500.87      710.14    109.01 o 
   8  10  -5     3401.38     3423.61    171.82 o 
   9  10  -5     2303.36     2223.75    158.99 o 
  10  10  -5       11.54      -79.66     79.66 o 
  11  10  -5     2157.92     2382.29    177.70 o 
  12  10  -5      775.27      907.82    166.08 o 
  13  10  -5      974.06     1086.47    124.15 o 
  14  10  -5     2895.65     3425.88    218.79 o 
  15  10  -5      147.34      197.68    118.34 o 
  16  10  -5      258.28      298.83    132.44 o 
  17  10  -5      383.00      553.42    271.58 o 
   0  11  -5     4371.40     3879.58    161.31 o 
   1  11  -5     3241.13     3036.77    103.18 o 
   2  11  -5     2247.46     2408.24     96.74 o 
   3  11  -5     5356.98     4947.48    126.56 o 
   4  11  -5     3430.57     3367.20    109.40 o 
   5  11  -5     3854.75     3741.59    178.00 o 
   6  11  -5     2331.00     2356.86    124.29 o 
   7  11  -5     7451.36     7174.82    335.58 o 
   8  11  -5     2194.67     2297.66    158.07 o 
   9  11  -5     1594.31     1791.58    154.25 o 
  10  11  -5     2246.35     2465.66    179.94 o 
  11  11  -5      462.53      440.69    115.84 o 
  12  11  -5     1154.47     1473.25    169.56 o 
  13  11  -5      736.08      895.16    146.20 o 
  14  11  -5      317.67      330.03    130.32 o 
  15  11  -5       15.76      -27.25    117.29 o 
  16  11  -5      174.65       63.28    124.16 o 
   1  12  -5     5833.06     5498.57    163.21 o 
   2  12  -5     2986.38     2956.97    110.27 o 
   3  12  -5     4896.42     4733.65    133.95 o 
   4  12  -5     6421.90     5949.33    181.88 o 
   5  12  -5     5807.33     5622.43    177.97 o 
   6  12  -5     5019.60     5111.58    171.14 o 
   7  12  -5     1864.82     1848.04    140.28 o 
   8  12  -5      393.55      456.06    101.57 o 
   9  12  -5     1505.45     1743.67    218.67 o 
  10  12  -5      588.97      664.44    169.98 o 
  11  12  -5      536.98      633.19    179.77 o 
  12  12  -5      392.57      457.86    176.14 o 
  13  12  -5     2288.18     2496.02    231.37 o 
  14  12  -5      111.84      120.83    127.52 o 
  15  12  -5      218.97      -18.62    149.16 o 
  16  12  -5      306.47      380.90    278.42 o 
   0  13  -5     1844.73     2014.53    150.71 o 
   1  13  -5     4284.97     4155.90    132.27 o 
   2  13  -5      724.21      725.31     75.15 o 
   3  13  -5     4419.32     4477.02    178.94 o 
   4  13  -5       92.40       42.13     68.29 o 
   5  13  -5     7559.72     7545.05    255.34 o 
   6  13  -5     2464.40     2357.00    173.55 o 
   7  13  -5     1367.59     1284.12    231.81 o 
   8  13  -5     1261.67     1372.65    202.91 o 
   9  13  -5     2129.34     1918.34    228.53 o 
  10  13  -5     4325.46     4676.75    310.07 o 
  11  13  -5      569.11      505.24    223.76 o 
  12  13  -5      146.63      -66.07    155.54 o 
  13  13  -5      250.83      139.19    173.16 o 
  14  13  -5      733.63      734.48    159.02 o 
  15  13  -5      748.00      802.21    167.72 o 
   1  14  -5     5229.23     5484.43    241.30 o 
   2  14  -5      860.98      881.87    120.66 o 
   3  14  -5      263.76      231.29     90.41 o 
   4  14  -5     2399.75     2233.75    170.16 o 
   5  14  -5      767.65      747.55    121.45 o 
   6  14  -5     1055.64      896.93    129.37 o 
   7  14  -5     6104.09     5660.10    244.76 o 
   8  14  -5      164.42      118.25    104.16 o 
   9  14  -5      188.28       69.07    149.06 o 
  10  14  -5      277.40      256.67    161.79 o 
  11  14  -5     6075.53     6957.18   1201.63 o 
  12  14  -5      475.54      336.63    182.40 o 
  13  14  -5      260.87      174.12    176.69 o 
  14  14  -5      806.96      612.63    162.32 o 
  15  14  -5      293.53      462.89    304.04 o 
   0  15  -5     3881.16     4335.10    428.73 o 
   1  15  -5    15430.70    17199.67   1333.15 o 
   2  15  -5      367.31      470.59    155.11 o 
   3  15  -5     3248.60     3223.31    206.57 o 
   4  15  -5       94.19      -57.01     94.03 o 
   5  15  -5      701.90      594.43    165.06 o 
   6  15  -5      750.21      768.48    135.07 o 
   7  15  -5      862.42      720.48    141.39 o 
   8  15  -5     3090.28     2868.97    213.41 o 
   9  15  -5     3889.41     3363.69    370.65 o 
  10  15  -5      315.77      213.98    154.92 o 
  11  15  -5      267.14      192.71    183.84 o 
  12  15  -5      128.91     -160.48    160.48 o 
  13  15  -5      618.09      667.81    274.15 o 
  14  15  -5       50.52      159.41    148.14 o 
   1  16  -5     2680.33     3054.41    259.26 o 
   2  16  -5     3105.59     3818.82    280.58 o 
   3  16  -5     1155.21     1070.85    273.29 o 
   4  16  -5      669.51      766.12    175.73 o 
   5  16  -5     1656.89     1704.12    223.07 o 
   6  16  -5     1085.48     1010.68    197.47 o 
   7  16  -5     6636.16     6123.44    275.92 o 
   8  16  -5      389.87      375.79    155.41 o 
   9  16  -5      444.40      784.49    207.48 o 
  10  16  -5      716.74      353.89    178.84 o 
  11  16  -5     1766.62     1805.24    326.24 o 
  12  16  -5      216.38      -25.02    167.12 o 
  13  16  -5      429.36      468.11    221.53 o 
  14  16  -5        5.10      -93.94    269.88 o 
   0  17  -5    10996.89    10863.36    606.37 o 
   1  17  -5      704.82      539.77    167.76 o 
   2  17  -5      709.08      725.98    176.91 o 
   3  17  -5     1682.09     2211.76    263.30 o 
   4  17  -5      355.96       88.54    146.74 o 
   5  17  -5     1109.76     1156.07    205.16 o 
   6  17  -5      254.76        1.44    155.99 o 
   7  17  -5     1473.23     1307.24    216.18 o 
   8  17  -5     2693.07     2584.68    289.84 o 
   9  17  -5      644.74      578.11    197.64 o 
  10  17  -5     2519.70     3010.06    483.39 o 
  11  17  -5      238.68      190.22    197.90 o 
  12  17  -5      123.19      -72.23    179.69 o 
  13  17  -5      220.26      184.47    276.71 o 
   1  18  -5     1680.93     1812.85    368.09 o 
   2  18  -5     1355.58     1814.07    289.52 o 
   3  18  -5      181.83      244.84    275.85 o 
   4  18  -5     1030.24     1050.68    210.74 o 
   5  18  -5     4016.63     4269.01    323.00 o 
   6  18  -5     1920.88     2405.62    280.76 o 
   7  18  -5     1144.18     1323.85    240.02 o 
   8  18  -5       18.51       -7.22    153.38 o 
   9  18  -5       67.21      -35.98    174.84 o 
  10  18  -5      522.84      462.98    197.69 o 
  11  18  -5      451.16      471.44    223.43 o 
   0  19  -5      199.07       87.11    203.26 o 
   1  19  -5      680.09      534.82    420.19 o 
   2  19  -5     2017.55     2080.15    261.88 o 
   3  19  -5     4386.27     4550.71    451.79 o 
   4  19  -5      798.97      558.28    353.57 o 
   5  19  -5     2307.39     2495.91    292.74 o 
   6  19  -5      631.51      955.52    207.44 o 
   7  19  -5     1273.00     1041.08    230.96 o 
   8  19  -5      857.34      768.84    225.90 o 
   9  19  -5      877.62     1016.10    231.93 o 
  10  19  -5      103.08       66.61    275.00 o 
   1  20  -5      321.62      468.41    175.02 o 
   2  20  -5      459.71      490.27    183.57 o 
   3  20  -5     2290.72     2432.68    275.34 o 
   4  20  -5     3163.26     3164.39    326.24 o 
   5  20  -5      111.51      339.09    189.58 o 
   6  20  -5      158.74      453.02    277.56 o 
   7  20  -5     1816.80     1789.02    272.89 o 
   8  20  -5      923.11     1125.62    382.61 o 
   9  20  -5      206.57      140.06    293.79 o 
  10  20  -5       71.09     -112.73    275.00 o 
   0  21  -5     2507.57     2987.43    445.81 o 
   1  21  -5      555.07      651.14    258.77 o 
   2  21  -5      489.47      529.50    271.58 o 
   3  21  -5      380.34      435.70    188.74 o 
   4  21  -5      266.35      128.16    209.24 o 
   5  21  -5      275.71      121.48    291.23 o 
   6  21  -5      388.60      339.91    302.33 o 
   7  21  -5       82.36      -87.11    244.25 o 
   8  21  -5      187.99      237.42    281.83 o 
   1  22  -5      149.22      317.67    182.98 o 
   2  22  -5      646.84      838.54    191.94 o 
   3  22  -5      250.75      280.12    263.04 o 
   4  22  -5      135.25       -3.42    276.71 o 
   5  22  -5       94.89      128.11    264.75 o 
   6  22  -5      810.78      954.81    324.53 o 
   7  22  -5     1152.43     1159.78    356.99 o 
   2  23  -5       10.98      218.63    263.04 o 
   3  23  -5      553.82      703.73    314.29 o 
   4  23  -5      147.15     -271.58    271.58 o 
   5  23  -5      172.05      396.27    297.21 o 
   0   0  -4    11319.16    11247.68    269.88 o 
   2   0  -4    82465.35    84504.34    957.62 o 
   4   0  -4     7972.56     7892.13    227.56 o 
   6   0  -4    87736.28    90178.34   1059.13 o 
   8   0  -4     9416.80     9091.50    348.38 o 
  10   0  -4    27197.26    26311.21    609.78 o 
  12   0  -4     4996.27     4522.99    298.91 o 
  14   0  -4     3180.31     2927.64    278.42 o 
  16   0  -4     1494.26     1424.54    264.75 o 
  18   0  -4      365.77      203.26    179.35 o 
   1   1  -4     5299.64     4804.80    107.20 o 
   2   1  -4    13817.36    13833.01    160.92 o 
   3   1  -4    15907.03    16281.83    262.76 o 
   4   1  -4    95750.71    97564.92    578.44 o 
   5   1  -4      192.30      230.57     35.92 o 
   6   1  -4     9025.15     8342.87    146.07 o 
   7   1  -4     3930.58     3817.55     87.57 o 
   8   1  -4     1616.76     1575.35     87.89 o 
   9   1  -4     2531.71     2469.52    123.26 o 
  10   1  -4      244.64      246.73     68.34 o 
  11   1  -4      120.36       47.16     77.73 o 
  12   1  -4     2328.48     2104.06    164.21 o 
  13   1  -4     3562.41     3118.39    197.14 o 
  14   1  -4     1462.41     1389.60    175.93 o 
  15   1  -4      114.17      156.23    114.57 o 
  16   1  -4      528.36      298.28    126.19 o 
  17   1  -4      825.57      625.50    148.60 o 
  18   1  -4      948.02      836.56    203.26 o 
  19   1  -4       48.51      -78.57    124.40 o 
   0   2  -4    15173.46    13943.32    247.53 o 
   1   2  -4    49675.48    49326.01    647.23 o 
   2   2  -4     5729.85     5671.47    111.65 o 
   3   2  -4     8899.32     9191.75    140.39 o 
   4   2  -4     3057.37     3469.34     90.14 o 
   5   2  -4     4607.31     4744.46     96.44 o 
   6   2  -4     7508.64     7639.69    130.82 o 
   7   2  -4     6650.45     6093.00    117.62 o 
   8   2  -4     8999.07     8693.38    201.48 o 
   9   2  -4     4154.95     3636.21    123.17 o 
  10   2  -4       58.92       93.68     54.29 o 
  11   2  -4     1788.55     1572.79    121.29 o 
  12   2  -4      259.92      282.58    102.01 o 
  13   2  -4     3900.75     3609.31    213.15 o 
  14   2  -4      141.53       90.53     98.25 o 
  15   2  -4     1517.53     1362.80    175.93 o 
  16   2  -4      148.33      109.18    109.18 o 
  17   2  -4       14.29       13.32    105.43 o 
  18   2  -4      125.32       82.34    121.16 o 
  19   2  -4      225.48      227.17    199.84 o 
   1   3  -4      388.83      390.44     29.82 o 
   2   3  -4    42291.43    43133.21    520.71 o 
   3   3  -4    16435.36    17541.74    223.18 o 
   4   3  -4    20514.09    22565.05    180.58 o 
   5   3  -4     9986.38    10606.87    165.39 o 
   6   3  -4    11092.35    11027.23    182.06 o 
   7   3  -4     3344.16     3323.61    118.77 o 
   8   3  -4     2220.98     2251.06     92.71 o 
   9   3  -4     3979.01     3664.40    126.65 o 
  10   3  -4     6781.13     6189.95    166.21 o 
  11   3  -4      748.91      825.20     91.04 o 
  12   3  -4     1363.53     1311.06    156.44 o 
  13   3  -4     1365.04     1307.85    159.09 o 
  14   3  -4      638.99      662.70    206.68 o 
  15   3  -4        1.92     -164.21    180.20 o 
  16   3  -4     1339.65     1472.02    189.88 o 
  17   3  -4      972.30      725.49    155.43 o 
  18   3  -4      379.71      438.22    153.03 o 
  19   3  -4      388.75      626.86    227.17 o 
   0   4  -4    90357.24    86984.87    811.92 o 
   1   4  -4     2450.00     2308.79     87.34 o 
   2   4  -4     2570.95     2533.92     93.35 o 
   3   4  -4     1089.39     1217.69     47.06 o 
   4   4  -4    12226.45    13142.12    189.65 o 
   5   4  -4     2570.60     2924.49     85.64 o 
   6   4  -4     6791.20     6874.28    134.32 o 
   7   4  -4      200.36      320.92     57.62 o 
   8   4  -4    10040.56     9439.93    271.09 o 
   9   4  -4     2786.05     2788.11    121.09 o 
  10   4  -4     8296.87     7833.58    187.21 o 
  11   4  -4      545.39      580.99     84.39 o 
  12   4  -4     2096.91     2115.83    130.23 o 
  13   4  -4     1207.87      952.62    119.25 o 
  14   4  -4     1137.73     1198.49    258.77 o 
  15   4  -4      280.01      363.28    136.41 o 
  16   4  -4       21.06      170.36    132.38 o 
  17   4  -4       61.50       22.89    200.70 o 
  18   4  -4       29.98        1.71    124.40 o 
   1   5  -4    11152.49    10142.70    157.38 o 
   2   5  -4    19477.39    17940.91    329.76 o 
   3   5  -4     5869.37     5812.82     89.37 o 
   4   5  -4    13534.04    13415.26    184.99 o 
   5   5  -4     2337.07     2610.40     82.95 o 
   6   5  -4     1259.83     1258.12     71.02 o 
   7   5  -4    13452.24    13327.79    279.42 o 
   8   5  -4     1393.42     1484.51     96.87 o 
   9   5  -4     3650.84     3859.14    192.84 o 
  10   5  -4     6210.01     6317.59    179.62 o 
  11   5  -4      876.95      974.90    101.44 o 
  12   5  -4     2258.46     2098.49    129.36 o 
  13   5  -4     2334.86     2427.65    142.03 o 
  14   5  -4     1286.51     1104.78    167.24 o 
  15   5  -4      384.79      341.51    138.64 o 
  16   5  -4      996.05     1164.04    187.98 o 
  17   5  -4      131.58      118.41    135.93 o 
  18   5  -4      343.47      235.90    145.67 o 
   0   6  -4    36639.56    37700.70    996.84 o 
   1   6  -4    12770.98    12043.79    131.50 o 
   2   6  -4    27600.55    27329.88    326.43 o 
   3   6  -4     5912.76     5685.93    122.69 o 
   4   6  -4     1181.58     1187.47     67.80 o 
   5   6  -4     2420.69     2496.92     73.01 o 
   6   6  -4    18074.06    17887.35    213.21 o 
   7   6  -4     6076.19     6353.08    149.41 o 
   8   6  -4     2342.94     2144.47    148.35 o 
   9   6  -4     8289.10     8459.99    224.81 o 
  10   6  -4     6218.58     6008.65    162.09 o 
  11   6  -4      844.78      852.00    103.04 o 
  12   6  -4     1843.29     1869.54    153.12 o 
  13   6  -4      807.59      990.67    112.03 o 
  14   6  -4      287.58      259.30    102.53 o 
  15   6  -4      296.94      165.75    127.19 o 
  16   6  -4      407.58      144.86    258.77 o 
  17   6  -4       61.43       29.85    136.11 o 
  18   6  -4      335.78      158.19    163.98 o 
   1   7  -4     4248.75     3960.21     86.05 o 
   2   7  -4     2363.06     2542.50     73.77 o 
   3   7  -4     3960.04     3753.33     83.79 o 
   4   7  -4    40682.38    38649.74    696.98 o 
   5   7  -4     1439.99     1396.01     62.11 o 
   6   7  -4     5719.93     5424.59    109.87 o 
   7   7  -4     4415.16     4315.51    193.46 o 
   8   7  -4      361.30      431.53     84.40 o 
   9   7  -4     2368.59     2465.12    146.01 o 
  10   7  -4      707.57      532.41     98.18 o 
  11   7  -4      330.58      295.49     74.65 o 
  12   7  -4     2970.56     3098.77    139.86 o 
  13   7  -4      826.51      932.13    107.35 o 
  14   7  -4      527.05      442.92     90.47 o 
  15   7  -4      620.94      637.67    132.38 o 
  16   7  -4     1416.73     1671.84    180.85 o 
  17   7  -4     1245.41     1235.83    181.78 o 
  18   7  -4      358.56      265.78    163.31 o 
   0   8  -4    33448.02    30550.84    684.77 o 
   1   8  -4     4829.37     4935.57    103.28 o 
   2   8  -4     7845.98     7353.76    208.41 o 
   3   8  -4     7184.41     7021.18    116.63 o 
   4   8  -4     2371.30     2463.71     93.30 o 
   5   8  -4     3869.29     4016.24    108.22 o 
   6   8  -4     3530.44     3520.52    110.30 o 
   7   8  -4     9111.09     9182.69    238.40 o 
   8   8  -4     2122.12     2430.16    140.99 o 
   9   8  -4      401.81      272.38     82.52 o 
  10   8  -4     1534.29     1774.47    151.01 o 
  11   8  -4      240.14      297.46     83.18 o 
  12   8  -4      424.87      456.39     86.65 o 
  13   8  -4      546.81      581.26     94.13 o 
  14   8  -4      258.28      391.22     96.74 o 
  15   8  -4     3330.01     3605.32    172.63 o 
  16   8  -4       72.87     -108.32    108.32 o 
  17   8  -4       26.62      -54.01    117.87 o 
  18   8  -4      220.68      336.49    230.59 o 
   1   9  -4     9688.06    10098.16    230.69 o 
   2   9  -4     5751.37     5573.64    115.68 o 
   3   9  -4     2231.72     2156.36     79.22 o 
   4   9  -4     2761.32     2775.34     86.32 o 
   5   9  -4     5098.46     4774.14    140.75 o 
   6   9  -4    11287.07    11329.59    171.67 o 
   7   9  -4     4114.43     3978.33    165.31 o 
   8   9  -4     6019.24     5935.55    205.93 o 
   9   9  -4     4252.08     4153.85    181.58 o 
  10   9  -4     3143.26     3334.59    178.74 o 
  11   9  -4      729.70      781.34    122.81 o 
  12   9  -4     1922.45     2028.81    135.50 o 
  13   9  -4     2669.28     2990.11    162.85 o 
  14   9  -4      480.18      596.45    105.78 o 
  15   9  -4      134.95      117.54     98.42 o 
  16   9  -4      660.47      521.27    143.89 o 
  17   9  -4     1549.12     1630.92    242.38 o 
   0  10  -4    19709.41    19171.57    558.37 o 
   1  10  -4    11543.52    11052.49    180.46 o 
   2  10  -4     4737.18     4753.46    116.06 o 
   3  10  -4     3476.40     3321.61     98.74 o 
   4  10  -4     1262.86     1343.74     76.87 o 
   5  10  -4     1475.34     1523.79     79.12 o 
   6  10  -4     2115.56     2256.98    118.99 o 
   7  10  -4     2014.23     2035.46    119.05 o 
   8  10  -4     1914.40     1882.28    147.66 o 
   9  10  -4     3585.27     3684.22    183.59 o 
  10  10  -4      561.76      844.55    119.46 o 
  11  10  -4     1217.47     1334.85    146.93 o 
  12  10  -4      515.30      578.47    100.78 o 
  13  10  -4     2510.02     3015.91    170.64 o 
  14  10  -4       95.08       61.65     87.65 o 
  15  10  -4      626.08      602.01    116.14 o 
  16  10  -4     1142.63     1286.32    146.32 o 
  17  10  -4      233.38      345.61    176.79 o 
   1  11  -4     7525.92     7339.28    149.57 o 
   2  11  -4      668.56      567.78     60.24 o 
   3  11  -4     6471.51     6283.13    147.63 o 
   4  11  -4     5554.71     5513.89    134.78 o 
   5  11  -4     1156.76     1137.99     94.45 o 
   6  11  -4     6604.43     6493.67    211.53 o 
   7  11  -4     6304.14     6490.23    217.20 o 
   8  11  -4      177.17      214.44     88.78 o 
   9  11  -4      912.53      918.08    120.18 o 
  10  11  -4     2508.98     2590.78    179.86 o 
  11  11  -4     6926.87     7366.63    273.44 o 
  12  11  -4       35.93      -12.50     98.59 o 
  13  11  -4      337.81      281.91     97.26 o 
  14  11  -4      120.91      199.92     98.47 o 
  15  11  -4      175.08      108.55    103.38 o 
  16  11  -4      451.81      517.66    122.83 o 
  17  11  -4      311.64      368.96    186.00 o 
   0  12  -4     6582.49     6344.96    248.13 o 
   1  12  -4    12664.17    12652.72    342.22 o 
   2  12  -4     3906.43     3999.97    137.98 o 
   3  12  -4     2754.20     2620.89    112.33 o 
   4  12  -4     2135.88     2159.45    137.08 o 
   5  12  -4     1741.78     1692.12    115.24 o 
   6  12  -4       12.70       -6.83     59.70 o 
   7  12  -4     2815.10     2863.15    143.18 o 
   8  12  -4      659.91      822.25    101.43 o 
   9  12  -4     3263.50     3285.91    187.43 o 
  10  12  -4     2040.48     2280.15    179.24 o 
  11  12  -4      169.07       56.70    105.22 o 
  12  12  -4      251.13      188.71    132.26 o 
  13  12  -4      953.30     1074.62    134.09 o 
  14  12  -4      470.50      543.82    120.16 o 
  15  12  -4     1091.59     1275.55    149.43 o 
  16  12  -4        9.04     -119.04    130.62 o 
   1  13  -4     6286.09     6527.33    228.48 o 
   2  13  -4     1965.84     2218.45    118.82 o 
   3  13  -4     4819.06     4665.18    196.86 o 
   4  13  -4     4915.19     4660.52    170.44 o 
   5  13  -4     2979.10     2827.42    142.16 o 
   6  13  -4       13.67       16.52     67.15 o 
   7  13  -4     1255.30     1306.07    117.85 o 
   8  13  -4     2386.02     2477.44    225.83 o 
   9  13  -4     2887.21     2774.91    182.99 o 
  10  13  -4      872.03      934.44    140.66 o 
  11  13  -4      781.34      766.71    140.90 o 
  12  13  -4     4573.10     4923.04    253.72 o 
  13  13  -4      357.65      433.05    146.51 o 
  14  13  -4        3.98      -42.20    128.28 o 
  15  13  -4      656.80      510.78    146.96 o 
  16  13  -4       95.34        1.71    244.25 o 
   0  14  -4       61.41      218.86    100.59 o 
   1  14  -4     1367.59     1317.74    117.89 o 
   2  14  -4     8253.77     8352.44    303.74 o 
   3  14  -4     2323.96     2283.98    186.22 o 
   4  14  -4     1553.24     1606.73    126.63 o 
   5  14  -4     1256.11     1118.33    113.58 o 
   6  14  -4     2710.73     2690.57    149.69 o 
   7  14  -4     5169.21     5158.13    202.98 o 
   8  14  -4      708.30      713.26    109.11 o 
   9  14  -4     2649.67     2526.63    159.86 o 
  10  14  -4     2716.90     2815.41    354.57 o 
  11  14  -4     1013.52     1010.73    156.31 o 
  12  14  -4     2386.24     2429.05    277.53 o 
  13  14  -4      573.30      360.01    302.33 o 
  14  14  -4      295.15      268.70    133.79 o 
  15  14  -4     1591.78     1988.20    387.73 o 
   1  15  -4     2194.46     2504.72    153.88 o 
   2  15  -4     1014.66      942.52    110.84 o 
   3  15  -4     5039.75     4863.69    287.96 o 
   4  15  -4     1449.75     1593.79    134.76 o 
   5  15  -4     3996.97     4163.88    188.78 o 
   6  15  -4     2563.95     2581.47    163.60 o 
   7  15  -4       13.12      -36.85     77.97 o 
   8  15  -4      324.86      345.59    100.20 o 
   9  15  -4     3350.89     3162.11    218.66 o 
  10  15  -4      334.34      137.97    199.84 o 
  11  15  -4     1573.37     1441.77    506.44 o 
  12  15  -4      281.29      106.96    280.98 o 
  13  15  -4      960.38     1008.76    234.77 o 
  14  15  -4      630.16      715.46    173.73 o 
  15  15  -4      544.66      696.90    319.41 o 
   0  16  -4     2012.26     2308.76    215.02 o 
   1  16  -4     1117.10     1040.72    118.98 o 
   2  16  -4     1049.30      991.33    116.54 o 
   3  16  -4     1315.24     1243.56    125.75 o 
   4  16  -4     1147.18     1023.77    122.03 o 
   5  16  -4     3253.38     3242.97    219.66 o 
   6  16  -4      464.59      570.08    123.11 o 
   7  16  -4     4431.26     4453.41    242.24 o 
   8  16  -4     1823.71     1575.94    181.43 o 
   9  16  -4      270.34      184.66    122.10 o 
  10  16  -4      290.99      543.05    176.79 o 
  11  16  -4      468.45      460.60    182.62 o 
  12  16  -4      132.05      113.95    165.41 o 
  13  16  -4      564.48      823.59    224.04 o 
   1  17  -4      295.86      272.45    108.57 o 
   2  17  -4      697.39      707.14    131.29 o 
   3  17  -4     1376.16     1384.34    159.08 o 
   4  17  -4      591.07      676.20    137.82 o 
   5  17  -4        7.99       -2.48    100.19 o 
   6  17  -4      578.80      617.64    139.29 o 
   7  17  -4     2158.45     2150.72    198.17 o 
   8  17  -4     1023.18     1149.09    170.05 o 
   9  17  -4     1107.19     1075.26    170.54 o 
  10  17  -4      122.18      271.70    147.19 o 
  11  17  -4     2703.53     2646.78    293.63 o 
  12  17  -4     1369.44     1434.78    379.19 o 
  13  17  -4      199.93      295.50    298.91 o 
   0  18  -4      329.67      643.94    254.50 o 
   1  18  -4     1410.60     1582.40    218.12 o 
   2  18  -4      124.65      104.09    141.60 o 
   3  18  -4       32.90     -172.52    172.52 o 
   4  18  -4     1022.21      920.23    158.72 o 
   5  18  -4      834.12      723.65    147.36 o 
   6  18  -4      544.09      406.61    129.26 o 
   7  18  -4      494.45      360.40    133.23 o 
   8  18  -4      211.61       30.14    118.74 o 
   9  18  -4     3154.78     3533.77    252.12 o 
  10  18  -4      259.96      123.58    173.03 o 
  11  18  -4       29.82     -261.34    261.34 o 
  12  18  -4      718.77      406.52    304.04 o 
   1  19  -4     3053.55     3487.73    282.50 o 
   2  19  -4     2588.90     3085.21    289.04 o 
   3  19  -4     1170.27     1361.99    219.60 o 
   4  19  -4      252.20      364.17    174.22 o 
   5  19  -4      383.66      268.70    170.90 o 
   6  19  -4     1227.41     1128.28    216.68 o 
   7  19  -4      264.41      191.96    165.33 o 
   8  19  -4      843.47      893.32    329.66 o 
   9  19  -4      841.54      550.00    314.29 o 
  10  19  -4      578.98      360.40    298.91 o 
  11  19  -4      809.78      404.81    322.83 o 
   0  20  -4     2052.87     2486.96    394.57 o 
   1  20  -4      129.95      -19.47    136.76 o 
   2  20  -4      469.44      623.88    242.55 o 
   3  20  -4     1907.65     2367.85    275.09 o 
   4  20  -4      633.74      388.92    198.14 o 
   5  20  -4     2207.16     2589.35    535.48 o 
   6  20  -4      862.45     1293.01    343.32 o 
   7  20  -4      223.44      442.39    285.25 o 
   8  20  -4      180.08       35.87    275.00 o 
   9  20  -4      106.46     -181.06    245.96 o 
  10  20  -4     1394.60     1310.09    386.03 o 
   1  21  -4       73.72      130.72    160.88 o 
   2  21  -4      424.96      463.38    200.70 o 
   3  21  -4      854.57     1002.64    312.58 o 
   4  21  -4      614.43     1332.30    326.24 o 
   5  21  -4     1730.21     1749.07    368.94 o 
   6  21  -4       57.34      -20.50    259.63 o 
   7  21  -4       28.21     -187.89    247.67 o 
   8  21  -4      960.50     1322.05    396.27 o 
   9  21  -4      731.37     1125.62    370.65 o 
   1  22  -4      968.62     1257.14    310.87 o 
   2  22  -4     1004.55     1557.77    345.03 o 
   3  22  -4       95.22     -225.47    225.47 o 
   4  22  -4     1166.76     1472.36    362.11 o 
   5  22  -4     1304.99     1281.06    351.86 o 
   6  22  -4     1003.57     1293.01    355.28 o 
   7  22  -4      947.08     1419.41    392.86 o 
   8  22  -4      610.83      944.57    355.28 o 
   6  23  -4      663.87      906.99    334.78 o 
   2   0  -3    82477.77    88665.17   1486.88 o 
   4   0  -3     2701.46     2565.76     71.05 o 
   6   0  -3    21096.17    21367.69    227.93 o 
   8   0  -3    28732.21    30164.99   1103.42 o 
  10   0  -3      296.58      315.99    117.86 o 
  12   0  -3     1381.36     1291.31    203.26 o 
  14   0  -3     2168.02     2367.39    259.63 o 
  16   0  -3      204.09      457.76    189.60 o 
  18   0  -3     1258.96     1035.09    232.30 o 
   0   1  -3      622.32      640.93     42.79 o 
   1   1  -3    60949.90    63771.43   1228.57 o 
   2   1  -3     3292.12     3609.53     51.42 o 
   3   1  -3     8707.93    10537.25    200.64 o 
   4   1  -3    13107.66    13687.30    192.45 o 
   5   1  -3    31548.87    31648.94    546.10 o 
   6   1  -3     7189.35     7413.75    104.68 o 
   7   1  -3      122.67      154.92     42.37 o 
   8   1  -3     7017.72     6806.02    145.94 o 
   9   1  -3      471.52      403.91     69.99 o 
  10   1  -3     8257.97     7488.18    239.74 o 
  11   1  -3       85.74       98.95     80.15 o 
  12   1  -3     1474.64     1428.86    150.37 o 
  13   1  -3      920.28      776.40    131.53 o 
  14   1  -3     1226.75     1078.51    147.62 o 
  15   1  -3      523.90      339.57    118.35 o 
  16   1  -3     1308.78     1519.52    182.33 o 
  17   1  -3      937.85      832.29    150.05 o 
  18   1  -3      686.05      619.97    152.88 o 
  19   1  -3       65.11       -9.40    134.94 o 
   1   2  -3     5393.81     5803.21    153.54 o 
   2   2  -3     2226.12     2282.87     43.63 o 
   3   2  -3     8871.23     9732.68    141.44 o 
   4   2  -3      570.77      645.84     40.62 o 
   5   2  -3      646.96      694.88     54.79 o 
   6   2  -3    23541.04    22605.03    464.95 o 
   7   2  -3    11480.85    11469.21    163.80 o 
   8   2  -3     4739.75     4525.82    125.07 o 
   9   2  -3     5133.31     4900.35    136.52 o 
  10   2  -3     1348.20     1313.43    121.16 o 
  11   2  -3    18520.94    16786.09    367.74 o 
  12   2  -3     2359.81     2217.84    167.87 o 
  13   2  -3      579.00      548.31    121.99 o 
  14   2  -3     4003.92     3620.11    218.12 o 
  15   2  -3      501.99      510.53    134.66 o 
  16   2  -3     2326.78     2061.53    244.25 o 
  17   2  -3       75.51      -32.45    103.87 o 
  18   2  -3      102.56       70.80    128.59 o 
  19   2  -3      803.66      538.41    156.51 o 
   0   3  -3    25330.90    23712.49    282.01 o 
   1   3  -3     1981.60     1842.43     39.08 o 
   2   3  -3     9084.13     9674.13    146.47 o 
   3   3  -3    10393.35    11015.29    122.97 o 
   4   3  -3    16106.19    16693.63    237.65 o 
   5   3  -3     4593.16     4471.75    109.36 o 
   6   3  -3      159.47      174.64     46.19 o 
   7   3  -3       33.48       57.78     37.68 o 
   8   3  -3    33482.23    31273.34    316.29 o 
   9   3  -3     3023.76     3196.81    121.43 o 
  10   3  -3     5255.72     5156.40    151.28 o 
  11   3  -3       85.44      -55.04     61.03 o 
  12   3  -3     5734.21     5648.28    243.40 o 
  13   3  -3      565.28      528.80    123.26 o 
  14   3  -3     4114.66     3787.63    257.92 o 
  15   3  -3     1117.60      905.40    230.59 o 
  16   3  -3     4614.01     4449.27    260.03 o 
  17   3  -3       39.60       38.05    114.72 o 
  18   3  -3     1384.99     1190.41    183.36 o 
  19   3  -3      397.87      486.80    218.63 o 
   1   4  -3     5705.52     5136.49     71.89 o 
   2   4  -3    47458.24    48549.90    535.86 o 
   3   4  -3     5872.19     5694.43     80.61 o 
   4   4  -3     4522.52     4563.34    101.88 o 
   5   4  -3    19351.70    20537.12    214.08 o 
   6   4  -3    21533.30    20961.73    358.36 o 
   7   4  -3     2160.72     2281.78    117.29 o 
   8   4  -3    20511.31    20247.56    261.04 o 
   9   4  -3     1118.10     1298.55     95.30 o 
  10   4  -3      666.18      684.32     82.14 o 
  11   4  -3     4340.57     4301.32    283.52 o 
  12   4  -3     4087.35     4193.02    184.05 o 
  13   4  -3      196.00      226.09    104.06 o 
  14   4  -3     7394.42     6946.69    289.93 o 
  15   4  -3      253.28      288.80    125.33 o 
  16   4  -3      538.51      345.70    129.37 o 
  17   4  -3       58.62      172.61    138.35 o 
  18   4  -3       57.20      157.24    164.83 o 
  19   4  -3       41.55      276.71    215.22 o 
   0   5  -3     1439.16     1417.88     70.33 o 
   1   5  -3    30028.98    29021.59    346.21 o 
   2   5  -3     2796.35     2687.95     86.32 o 
   3   5  -3     6140.66     6247.53     80.41 o 
   4   5  -3    20110.22    19701.36    154.18 o 
   5   5  -3    35615.09    35715.80    350.49 o 
   6   5  -3     4271.89     4302.72    113.67 o 
   7   5  -3     3913.28     4199.82    176.24 o 
   8   5  -3     5899.37     5614.13    390.30 o 
   9   5  -3     1646.40     1758.82    109.49 o 
  10   5  -3     6532.28     6652.33    180.07 o 
  11   5  -3      383.10      297.83     74.88 o 
  12   5  -3      823.94      765.87     97.31 o 
  13   5  -3      403.93      372.75    121.16 o 
  14   5  -3     1153.31     1268.15    174.52 o 
  15   5  -3      717.60      893.48    164.25 o 
  16   5  -3     1127.56     1132.93    184.02 o 
  17   5  -3      734.37      712.15    171.90 o 
  18   5  -3     1223.36     1167.23    193.37 o 
  19   5  -3      408.85      199.84    204.97 o 
   1   6  -3    37725.32    36096.70    505.05 o 
   2   6  -3     9668.77     9654.67    135.75 o 
   3   6  -3    12318.36    12328.93    132.02 o 
   4   6  -3     6413.50     6341.10     98.36 o 
   5   6  -3     6681.39     6308.09     94.97 o 
   6   6  -3     6892.13     6951.41    152.74 o 
   7   6  -3     1680.77     1765.68    110.81 o 
   8   6  -3     5667.54     5887.26    183.09 o 
   9   6  -3     4072.95     4347.67    206.47 o 
  10   6  -3     2571.03     2439.55    128.36 o 
  11   6  -3    10530.94    10762.82    238.82 o 
  12   6  -3     3457.54     3155.56    153.44 o 
  13   6  -3      737.81      674.36    103.29 o 
  14   6  -3     1619.39     1703.27    191.25 o 
  15   6  -3      301.23      381.47    181.06 o 
  16   6  -3      317.36      250.54    145.23 o 
  17   6  -3      318.82      337.32    144.00 o 
  18   6  -3      171.85      116.02    143.71 o 
   0   7  -3    40469.63    40352.37    379.49 o 
   1   7  -3     3024.80     2894.65     78.21 o 
   2   7  -3     2659.01     2652.69     72.34 o 
   3   7  -3    18840.58    18772.94    380.79 o 
   4   7  -3     1800.73     1924.39     56.53 o 
   5   7  -3    11640.76    11585.05    127.50 o 
   6   7  -3     2924.26     3068.14     76.66 o 
   7   7  -3      985.85     1178.83    101.25 o 
   8   7  -3    17130.56    17269.71    302.19 o 
   9   7  -3     5775.75     5749.27    194.85 o 
  10   7  -3     2410.37     2658.04    154.56 o 
  11   7  -3      528.14      590.98     86.11 o 
  12   7  -3     2097.87     2065.04    140.28 o 
  13   7  -3     1151.44     1388.78    132.69 o 
  14   7  -3     2921.66     3111.93    170.76 o 
  15   7  -3      719.10      928.72    181.91 o 
  16   7  -3      475.44      416.86    147.33 o 
  17   7  -3       22.12       81.43    135.93 o 
  18   7  -3      122.28      171.93    149.07 o 
   1   8  -3     7951.45     8193.63    130.08 o 
   2   8  -3    21636.49    20355.32    196.03 o 
   3   8  -3    19808.25    18944.68    397.66 o 
   4   8  -3      472.26      495.20     38.44 o 
   5   8  -3     2355.45     2256.16     63.71 o 
   6   8  -3     2824.32     2783.61     85.35 o 
   7   8  -3      638.89      681.47     87.20 o 
   8   8  -3     3048.91     3171.83    153.48 o 
   9   8  -3     1834.39     2050.61    139.84 o 
  10   8  -3      728.79      826.04    112.69 o 
  11   8  -3     2746.71     3022.16    138.04 o 
  12   8  -3     1668.17     1780.79    125.00 o 
  13   8  -3      266.74      153.24     79.90 o 
  14   8  -3     1844.03     1886.72    137.24 o 
  15   8  -3       88.52       46.04    110.89 o 
  16   8  -3      113.12      106.05    123.86 o 
  17   8  -3      612.65      634.16    146.12 o 
  18   8  -3      579.53      715.58    182.93 o 
   0   9  -3    13423.50    12574.09    370.61 o 
   1   9  -3     3197.79     3180.03     95.56 o 
   2   9  -3     1734.75     1751.79     76.79 o 
   3   9  -3     1445.63     1415.26     77.47 o 
   4   9  -3     4504.91     4460.78    105.99 o 
   5   9  -3    18755.01    18450.78    326.74 o 
   6   9  -3     1619.60     1663.29     98.77 o 
   7   9  -3      721.76      956.32     91.39 o 
   8   9  -3     4890.27     5125.04    190.49 o 
   9   9  -3     4398.43     4433.46    187.02 o 
  10   9  -3     5006.23     5329.57    209.74 o 
  11   9  -3      554.16      438.48    103.74 o 
  12   9  -3      354.64      440.32     92.27 o 
  13   9  -3     1547.99     1892.17    136.74 o 
  14   9  -3      719.33      900.89    113.06 o 
  15   9  -3     1307.63     1562.55    137.83 o 
  16   9  -3      187.91      119.95    119.89 o 
  17   9  -3     1131.05     1079.18    187.53 o 
  18   9  -3      441.57      278.32    172.78 o 
   1  10  -3    10080.89     9903.94    162.87 o 
   2  10  -3     8718.22     8314.51    211.93 o 
   3  10  -3     5822.27     5591.71    219.43 o 
   4  10  -3     2829.63     2721.69     95.72 o 
   5  10  -3     1902.84     1796.35    101.89 o 
   6  10  -3     8625.70     8229.17    190.70 o 
   7  10  -3     6958.26     6891.33    185.09 o 
   8  10  -3     2895.54     3227.90    141.91 o 
   9  10  -3     2162.17     2101.51    152.77 o 
  10  10  -3      972.11     1157.31    156.43 o 
  11  10  -3     5276.72     6107.02    239.25 o 
  12  10  -3      491.41      402.45     95.82 o 
  13  10  -3     1278.37     1292.44    124.60 o 
  14  10  -3     4541.00     5249.28    199.70 o 
  15  10  -3      795.56      964.78    129.78 o 
  16  10  -3      873.23      937.67    147.19 o 
  17  10  -3      417.01      332.54    144.36 o 
   0  11  -3     9816.89     9403.73    970.19 o 
   1  11  -3     3069.56     3389.93    119.99 o 
   2  11  -3     1339.77     1429.50     93.28 o 
   3  11  -3    16467.44    16339.91    433.29 o 
   4  11  -3     2970.68     2618.12    100.46 o 
   5  11  -3     2309.69     2234.63    114.69 o 
   6  11  -3      793.12      773.42     86.36 o 
   7  11  -3     1717.34     1898.99    121.10 o 
   8  11  -3     6789.52     6728.79    272.92 o 
   9  11  -3     1901.66     2325.87    164.52 o 
  10  11  -3     2773.73     3138.55    190.91 o 
  11  11  -3     1954.16     2278.00    185.62 o 
  12  11  -3     1117.10     1243.17    158.38 o 
  13  11  -3      686.15      838.65    117.51 o 
  14  11  -3      774.46      680.14    116.48 o 
  15  11  -3     1640.36     1836.22    156.94 o 
  16  11  -3      302.14      296.10    122.45 o 
  17  11  -3      325.64       46.44    172.78 o 
   1  12  -3    13510.98    13549.49    434.65 o 
   2  12  -3     2798.73     2880.35    168.63 o 
   3  12  -3    15313.36    14928.40    315.32 o 
   4  12  -3     5688.87     5557.70    175.87 o 
   5  12  -3     8914.25     8095.35    394.71 o 
   6  12  -3     3640.53     3497.98    145.27 o 
   7  12  -3     6140.02     6060.01    203.89 o 
   8  12  -3     3118.71     3278.64    151.09 o 
   9  12  -3      213.30      177.55     77.18 o 
  10  12  -3      787.79     1197.49    147.26 o 
  11  12  -3      465.72      523.79    121.78 o 
  12  12  -3     3605.53     4164.92    230.06 o 
  13  12  -3      208.87      292.38    106.61 o 
  14  12  -3      760.44      932.61    131.32 o 
  15  12  -3      141.76       12.06    105.29 o 
  16  12  -3      219.18      249.34    116.37 o 
   0  13  -3    16695.70    18469.24   1005.20 o 
   1  13  -3     1354.94     1575.62    119.94 o 
   2  13  -3     3048.69     3284.80    153.50 o 
   3  13  -3     7014.81     6710.18    243.58 o 
   4  13  -3     1079.85     1147.49    111.24 o 
   5  13  -3     9321.11     8715.77    218.13 o 
   6  13  -3     4741.70     4231.72    163.72 o 
   7  13  -3      659.40      631.19     95.32 o 
   8  13  -3      572.26      458.34     89.99 o 
   9  13  -3     1045.60     1083.66    120.62 o 
  10  13  -3     1084.55     1253.98    170.76 o 
  11  13  -3      383.81      288.55    108.67 o 
  12  13  -3      762.94     1024.57    154.84 o 
  13  13  -3       52.48       -6.47     98.51 o 
  14  13  -3       48.69       16.47    107.01 o 
  15  13  -3      657.47      919.31    143.24 o 
  16  13  -3       62.83       13.63    225.47 o 
   1  14  -3    12274.64    13161.15    525.62 o 
   2  14  -3      565.63      587.15     93.33 o 
   3  14  -3     3950.72     3892.71    168.63 o 
   4  14  -3      201.76      178.27     76.25 o 
   5  14  -3     1827.05     1758.24    133.81 o 
   6  14  -3     1965.53     2244.71    141.62 o 
   7  14  -3     1254.54     1199.84    116.65 o 
   8  14  -3      151.69       74.52     82.60 o 
   9  14  -3     1144.72     1322.91    132.10 o 
  10  14  -3       12.63       23.22     93.37 o 
  11  14  -3      133.09       68.90    115.41 o 
  12  14  -3      528.27      470.75    138.83 o 
  13  14  -3       51.65       42.71    128.40 o 
  14  14  -3     1609.39     1681.02    164.10 o 
  15  14  -3      200.52      103.93    122.24 o 
   0  15  -3     2844.03     2807.35    214.68 o 
   1  15  -3     2333.80     2760.68    154.76 o 
   2  15  -3      454.60      575.04     96.90 o 
   3  15  -3     4009.43     4159.55    230.02 o 
   4  15  -3      919.66      882.34    109.85 o 
   5  15  -3      635.07      583.88    106.67 o 
   6  15  -3      630.39      615.02    101.32 o 
   7  15  -3      197.41      117.52     87.55 o 
   8  15  -3      565.10      553.97    107.16 o 
   9  15  -3     5856.70     5646.48    216.09 o 
  10  15  -3      451.44      507.13    110.86 o 
  11  15  -3      307.68      369.14    132.73 o 
  12  15  -3       70.21      108.40    130.49 o 
  13  15  -3     1507.53     1509.02    235.74 o 
  14  15  -3      369.97      383.57    146.10 o 
   1  16  -3      448.13      844.68    114.97 o 
   2  16  -3     1010.21      975.73    118.84 o 
   3  16  -3      878.92      850.05    109.96 o 
   4  16  -3     1687.29     2035.09    153.64 o 
   5  16  -3      962.78      958.67    120.16 o 
   6  16  -3     5397.92     5430.35    211.83 o 
   7  16  -3     1041.40      997.05    125.10 o 
   8  16  -3      348.13      370.83    106.90 o 
   9  16  -3       11.60      -69.30     88.83 o 
  10  16  -3     3183.69     3489.45    199.52 o 
  11  16  -3     3729.38     3664.99    531.21 o 
  12  16  -3     1550.95     1419.41    392.86 o 
  13  16  -3     1518.04      789.13    348.45 o 
  14  16  -3      107.08     -122.98    266.46 o 
   0  17  -3    12260.17    13285.01    418.52 o 
   1  17  -3       42.84      -24.95     82.81 o 
   2  17  -3      128.45      169.94     87.41 o 
   3  17  -3      508.92      568.87    105.65 o 
   4  17  -3     1038.72     1011.31    128.55 o 
   5  17  -3      439.74      334.41    102.23 o 
   6  17  -3     3255.90     3246.67    189.96 o 
   7  17  -3     2434.66     2134.09    165.00 o 
   8  17  -3     1905.52     1715.66    158.41 o 
   9  17  -3      606.57      585.76    122.30 o 
  10  17  -3     1925.53     1836.55    258.46 o 
  11  17  -3       45.04     -215.22    215.22 o 
  12  17  -3      168.01      -87.11    261.34 o 
  13  17  -3      720.70      427.02    281.83 o 
   1  18  -3     1804.11     1954.39    204.13 o 
   2  18  -3     3597.18     3628.82    189.01 o 
   3  18  -3     6198.95     6530.91    237.04 o 
   4  18  -3     2331.67     2634.00    192.10 o 
   5  18  -3     1788.61     1864.42    160.83 o 
   6  18  -3     1074.45      981.17    135.73 o 
   7  18  -3     1107.41     1191.87    172.13 o 
   8  18  -3      156.91      -40.35    145.51 o 
   9  18  -3      479.49      508.86    182.40 o 
  10  18  -3      259.26      218.96    172.94 o 
  11  18  -3       48.39       80.97    247.67 o 
  12  18  -3      132.21      107.61    269.88 o 
   0  19  -3     1198.12     1422.15    355.28 o 
   1  19  -3      671.74      609.65    110.45 o 
   2  19  -3     1898.42     2017.31    212.52 o 
   3  19  -3     4032.71     4343.55    209.71 o 
   4  19  -3      743.77      785.52    140.73 o 
   5  19  -3     1836.50     1959.92    628.57 o 
   6  19  -3      825.23      682.78    188.96 o 
   7  19  -3      102.99      145.86    158.74 o 
   8  19  -3       11.20     -153.19    153.19 o 
   9  19  -3     1970.55     1774.47    254.06 o 
  10  19  -3      619.59      323.78    529.50 o 
  11  19  -3      782.02      470.64    261.34 o 
  12  19  -3      104.80      -76.86    300.62 o 
   1  20  -3     1813.03     2580.49    271.68 o 
   2  20  -3      359.85      480.28    160.51 o 
   3  20  -3      587.64      797.91    228.03 o 
   4  20  -3     1760.06     1659.74    487.66 o 
   5  20  -3      629.39      422.62    184.47 o 
   6  20  -3     1339.08     1087.15    205.97 o 
   7  20  -3     1780.57     1277.22    327.95 o 
   8  20  -3     1038.18      764.49    315.99 o 
   9  20  -3       93.69      -26.15    181.79 o 
  10  20  -3      276.93      213.69    199.80 o 
  11  20  -3       85.96      135.14    251.09 o 
   2  21  -3      115.90       13.66    210.09 o 
   3  21  -3     1104.95     1211.03    309.16 o 
   4  21  -3      391.92      317.70    269.88 o 
   5  21  -3       53.15      216.93    228.88 o 
   6  21  -3     1174.99     1294.72    343.32 o 
   7  21  -3      729.08     1383.54    368.94 o 
   8  21  -3      174.35     -111.02    239.13 o 
   9  21  -3      597.74      751.55    343.32 o 
   6  22  -3      113.17      145.19    280.12 o 
   7  22  -3      870.42      761.80    314.29 o 
   8  22  -3      393.91     -228.88    286.96 o 
   2   0  -2    29829.12    28414.01    288.66 o 
   4   0  -2     9209.01     9784.90    287.22 o 
   6   0  -2    27638.52    27354.33    973.60 o 
   8   0  -2     7652.23     7865.69    307.45 o 
  10   0  -2    16229.62    16266.01    485.09 o 
  12   0  -2     1041.61      611.49    153.73 o 
  14   0  -2     3502.94     3250.47    290.37 o 
  16   0  -2      270.34      170.81    150.31 o 
  18   0  -2       49.13        6.83    153.73 o 
   1   1  -2    12349.77    13654.08    340.56 o 
   2   1  -2    10031.65    11171.22    243.19 o 
   3   1  -2     3827.26     3896.20     66.40 o 
   4   1  -2    71984.62    75947.47    970.64 o 
   5   1  -2    32838.48    34267.03    252.46 o 
   6   1  -2    26346.34    26654.54    280.07 o 
   7   1  -2     3592.50     3062.70     96.27 o 
   8   1  -2     1856.79     1874.20    102.19 o 
   9   1  -2     5041.08     4948.69    191.36 o 
  10   1  -2     9031.28     8683.45    254.22 o 
  11   1  -2     2789.07     2786.43    166.47 o 
  12   1  -2        6.99      -13.66     75.98 o 
  13   1  -2     4602.39     4662.27    225.06 o 
  14   1  -2     1160.08     1130.19    148.54 o 
  15   1  -2      140.00      -33.07    100.78 o 
  16   1  -2      987.04      886.57    144.87 o 
  17   1  -2     1383.84      912.46    218.63 o 
  18   1  -2      756.27      454.21    140.70 o 
  19   1  -2      501.15      186.15    132.15 o 
   0   2  -2     6296.58     7262.39    256.21 o 
   1   2  -2    35783.60    34396.54    761.31 o 
   2   2  -2    22207.01    22120.09    206.11 o 
   3   2  -2     5442.87     6286.59     95.72 o 
   4   2  -2     1147.17     1259.14     58.84 o 
   5   2  -2     5667.94     5857.25    195.32 o 
   6   2  -2     5214.47     5383.70    115.17 o 
   7   2  -2    26187.21    26237.13    304.96 o 
   8   2  -2     6662.13     6559.97    144.58 o 
   9   2  -2    11891.34    11075.90    225.33 o 
  10   2  -2      378.58      400.20    101.43 o 
  11   2  -2     1865.74     1816.69    150.97 o 
  12   2  -2     3290.65     2905.16    183.54 o 
  13   2  -2     2526.84     2433.85    239.13 o 
  14   2  -2      720.55      518.68    126.80 o 
  15   2  -2      670.48      681.48    136.41 o 
  16   2  -2      973.48      782.02    151.26 o 
  17   2  -2     1048.89     1110.74    165.99 o 
  18   2  -2      133.51        3.74    130.42 o 
  19   2  -2      204.55      261.15    140.39 o 
   1   3  -2     8110.62     8542.05    128.71 o 
   2   3  -2    51866.19    50861.34    503.66 o 
   3   3  -2    34732.59    37911.55    359.70 o 
   4   3  -2    37896.14    38104.35    565.32 o 
   5   3  -2    21675.57    21948.52    576.18 o 
   6   3  -2      997.66     1348.28    102.53 o 
   7   3  -2     7450.45     7217.23    145.14 o 
   8   3  -2      937.49      960.19    106.51 o 
   9   3  -2     3502.69     3439.18    121.76 o 
  10   3  -2     1617.80     1774.12    102.72 o 
  11   3  -2     3988.19     4120.79    202.91 o 
  12   3  -2     2509.04     2596.52    185.99 o 
  13   3  -2     1855.20     1956.48    179.35 o 
  14   3  -2      938.31     1093.72    214.36 o 
  15   3  -2       49.08      -26.82     97.19 o 
  16   3  -2     2314.90     2175.12    229.74 o 
  17   3  -2     1208.55      815.11    159.43 o 
  18   3  -2      338.30      189.09    122.56 o 
  19   3  -2      156.77      -58.07    189.60 o 
   0   4  -2     6514.65     6886.06    210.77 o 
   1   4  -2     6999.66     7391.42    146.54 o 
   2   4  -2      418.24      413.96     27.42 o 
   3   4  -2     1577.45     1661.46     41.15 o 
   4   4  -2     3362.01     3489.50     72.40 o 
   5   4  -2     2735.24     2920.31     97.39 o 
   6   4  -2     6943.26     6765.14    190.87 o 
   7   4  -2     4299.43     4377.38    167.76 o 
   8   4  -2     2219.34     2149.02     99.30 o 
   9   4  -2     3112.82     3015.35    118.78 o 
  10   4  -2    16344.86    15174.05    301.02 o 
  11   4  -2      196.85      160.20     64.09 o 
  12   4  -2     1197.39     1343.33    165.68 o 
  13   4  -2     1666.83     1649.85    175.71 o 
  14   4  -2      409.99      333.24    115.87 o 
  15   4  -2      330.42      316.85    124.40 o 
  16   4  -2      578.62      419.61    144.24 o 
  17   4  -2      138.68      -11.00    116.43 o 
  18   4  -2        8.22      -78.25    112.88 o 
  19   4  -2      237.70     -114.44    162.27 o 
   1   5  -2    11203.58    11886.35    167.31 o 
   2   5  -2    13273.45    13192.98    295.62 o 
   3   5  -2     9059.99     9222.16    139.08 o 
   4   5  -2    13034.84    12752.22    188.89 o 
   5   5  -2     3150.03     3429.30     82.32 o 
   6   5  -2      381.35      345.72     78.57 o 
   7   5  -2    19475.98    19727.42    471.43 o 
   8   5  -2      664.52      825.03    110.90 o 
   9   5  -2     3694.85     3511.89    165.18 o 
  10   5  -2      362.62      434.32     73.39 o 
  11   5  -2     1115.38     1042.18     97.29 o 
  12   5  -2     2195.52     2013.40    141.27 o 
  13   5  -2     2570.48     2413.61    198.55 o 
  14   5  -2      394.22      351.28    146.04 o 
  15   5  -2      856.49      785.77    152.61 o 
  16   5  -2     1014.49      765.70    153.38 o 
  17   5  -2      384.19      332.22    134.24 o 
  18   5  -2     1020.03      783.95    178.45 o 
   0   6  -2    17663.16    15198.00    496.11 o 
   1   6  -2    20402.63    20655.92    390.72 o 
   2   6  -2    25048.23    23630.93    178.78 o 
   3   6  -2    22552.32    21843.53    197.69 o 
   4   6  -2     3297.09     3585.39     62.09 o 
   5   6  -2     1459.65     1508.40     51.18 o 
   6   6  -2    14669.63    14492.20    471.13 o 
   7   6  -2     1812.70     1826.20    108.09 o 
   8   6  -2    15405.12    15457.90    340.23 o 
   9   6  -2     1953.08     2024.94    114.87 o 
  10   6  -2     1176.05     1245.79    104.83 o 
  11   6  -2     3262.10     3623.38    173.68 o 
  12   6  -2      100.21      -11.78     71.07 o 
  13   6  -2      729.87      903.91    129.66 o 
  14   6  -2      247.53      153.56    150.31 o 
  15   6  -2      202.11      175.86    160.56 o 
  16   6  -2      210.10      220.08    127.41 o 
  17   6  -2        2.63      -76.53    130.31 o 
  18   6  -2       85.81      -12.16    132.97 o 
   1   7  -2     3541.97     3583.72    101.06 o 
   2   7  -2    22918.67    21739.56    345.80 o 
   3   7  -2     3714.59     3536.94    149.92 o 
   4   7  -2    48658.81    47067.77    437.06 o 
   5   7  -2     8589.19     8803.50    215.72 o 
   6   7  -2    29751.63    30063.95    249.03 o 
   7   7  -2     3829.01     3911.88    127.22 o 
   8   7  -2      828.76      762.09     89.72 o 
   9   7  -2     6200.04     6157.95    197.38 o 
  10   7  -2     2161.59     2393.13    133.88 o 
  11   7  -2     7654.87     7596.82    211.54 o 
  12   7  -2      876.47      989.15    111.79 o 
  13   7  -2      637.95      484.22     96.17 o 
  14   7  -2      771.55      777.93    151.98 o 
  15   7  -2      872.76      594.99    172.52 o 
  16   7  -2     2003.10     2071.18    224.44 o 
  17   7  -2      854.41      714.72    167.06 o 
  18   7  -2      689.25      768.79    185.34 o 
   0   8  -2    64296.41    65187.00   1287.11 o 
   1   8  -2    13476.15    13635.70    191.46 o 
   2   8  -2     4891.60     4470.85    103.08 o 
   3   8  -2     2127.18     2144.42     82.08 o 
   4   8  -2    16251.03    16144.40    173.10 o 
   5   8  -2     2501.48     2406.15     73.27 o 
   6   8  -2     4282.12     4375.35     99.83 o 
   7   8  -2    10767.92    10346.34    311.23 o 
   8   8  -2     2949.11     3083.49    148.76 o 
   9   8  -2     5965.67     6085.75    204.88 o 
  10   8  -2     6235.95     6849.60    225.43 o 
  11   8  -2       10.61      -23.66     59.83 o 
  12   8  -2      219.03      362.04     82.87 o 
  13   8  -2     2939.63     2796.53    161.68 o 
  14   8  -2     1447.78     1489.92    162.95 o 
  15   8  -2     1796.74     1669.01    271.58 o 
  16   8  -2       31.29      -12.50    127.19 o 
  17   8  -2       23.46      145.82    158.68 o 
  18   8  -2      137.12      193.01    232.30 o 
   1   9  -2     7963.65     8712.53    204.32 o 
   2   9  -2     7059.48     7123.17    140.06 o 
   3   9  -2    10711.04    10335.70    250.76 o 
   4   9  -2    19408.47    18890.20    394.91 o 
   5   9  -2     5800.59     5776.87    112.24 o 
   6   9  -2     9923.37     9725.06    195.42 o 
   7   9  -2     3951.27     4019.55    140.53 o 
   8   9  -2     2890.93     3014.13    132.47 o 
   9   9  -2     4276.79     4609.43    186.91 o 
  10   9  -2     3457.53     3508.86    178.22 o 
  11   9  -2     3937.77     3981.83    154.60 o 
  12   9  -2     2486.09     2688.11    144.22 o 
  13   9  -2     2121.94     2517.18    150.19 o 
  14   9  -2      324.28      284.25     89.43 o 
  15   9  -2      108.03      -28.67     92.18 o 
  16   9  -2      374.66      424.34    153.56 o 
  17   9  -2     2234.51     2412.42    214.63 o 
  18   9  -2        0.31     -153.38    153.38 o 
   0  10  -2     8191.39     8393.53    964.21 o 
   1  10  -2     2634.80     2784.15    119.77 o 
   2  10  -2     8529.61     8259.50    188.81 o 
   3  10  -2      691.42      567.79     66.96 o 
   4  10  -2     3858.18     3641.15    191.33 o 
   5  10  -2       75.73       34.41     50.53 o 
   6  10  -2     8296.60     7693.48    182.39 o 
   7  10  -2     7153.09     7327.63    292.15 o 
   8  10  -2      610.16      748.39     89.34 o 
   9  10  -2     8582.77     9106.12    258.72 o 
  10  10  -2     2758.09     2813.61    170.99 o 
  11  10  -2     1918.44     1851.59    158.75 o 
  12  10  -2      647.41      614.62     98.04 o 
  13  10  -2     6636.71     7199.73    216.95 o 
  14  10  -2       89.43       10.12     85.53 o 
  15  10  -2     2516.34     2696.92    187.63 o 
  16  10  -2      564.70      564.11    139.24 o 
  17  10  -2      116.72      119.13    127.82 o 
   1  11  -2     8771.03     8490.00    202.41 o 
   2  11  -2     1501.35     1508.54    106.75 o 
   3  11  -2    12074.95    11328.07    276.86 o 
   4  11  -2     5503.00     4976.06    154.00 o 
   5  11  -2     8039.31     7361.63    245.06 o 
   6  11  -2      462.43      458.16     74.06 o 
   7  11  -2       17.40       -0.22     55.76 o 
   8  11  -2      958.71     1071.32    109.22 o 
   9  11  -2     1637.56     1766.97    131.02 o 
  10  11  -2      291.69      307.70     99.44 o 
  11  11  -2     1010.00      966.68    137.17 o 
  12  11  -2      242.39      161.76     87.04 o 
  13  11  -2     1839.23     1994.35    150.94 o 
  14  11  -2       11.22        4.97     87.83 o 
  15  11  -2      700.88      750.23    133.35 o 
  16  11  -2      418.69      479.55    129.99 o 
  17  11  -2     1320.38     1127.35    214.68 o 
   0  12  -2    17593.36    17804.36    703.73 o 
   1  12  -2     4185.93     4212.06    155.84 o 
   2  12  -2     2301.26     2279.99    129.95 o 
   3  12  -2     9696.94     9095.12    213.68 o 
   4  12  -2      811.73      976.01     95.18 o 
   5  12  -2     4971.90     4819.16    218.93 o 
   6  12  -2     4731.73     4430.23    158.44 o 
   7  12  -2     5759.58     5838.58    185.11 o 
   8  12  -2     2831.91     2812.74    147.59 o 
   9  12  -2     2168.63     2265.91    142.54 o 
  10  12  -2     1212.95     1359.87    128.26 o 
  11  12  -2      158.46      382.85    120.20 o 
  12  12  -2      279.72      305.28    117.99 o 
  13  12  -2      386.17      420.27    105.86 o 
  14  12  -2      335.76      418.01    114.47 o 
  15  12  -2     2159.88     2363.27    177.79 o 
  16  12  -2       14.93      -63.34    117.38 o 
  17  12  -2      239.23       95.65    254.50 o 
   1  13  -2     4399.74     4489.08    251.54 o 
   2  13  -2    13717.51    13618.81    595.89 o 
   3  13  -2     1492.82     1296.02    116.16 o 
   4  13  -2     4351.32     3928.11    156.54 o 
   5  13  -2     3057.60     2840.86    139.59 o 
   6  13  -2     2224.78     2173.83    133.25 o 
   7  13  -2     2100.53     2180.84    137.37 o 
   8  13  -2     1354.43     1404.49    123.31 o 
   9  13  -2     1674.68     1437.25    132.26 o 
  10  13  -2     1635.70     1769.87    144.20 o 
  11  13  -2     1409.83     1463.38    163.95 o 
  12  13  -2     4937.07     6294.37    459.74 o 
  13  13  -2      446.81      488.94    113.88 o 
  14  13  -2      221.08      375.00    118.87 o 
  15  13  -2      831.81      709.13    136.42 o 
  16  13  -2      173.21     -240.84    240.84 o 
   0  14  -2     6456.05     6880.20    290.33 o 
   1  14  -2     2778.62     2756.32    144.27 o 
   2  14  -2     1981.21     2011.24    193.78 o 
   3  14  -2     2361.23     2464.21    148.29 o 
   4  14  -2      695.44      697.11     94.80 o 
   5  14  -2      536.52      457.85     90.25 o 
   6  14  -2     3378.06     3127.93    199.58 o 
   7  14  -2     1239.79     1058.98    114.37 o 
   8  14  -2     2420.45     2211.20    147.42 o 
   9  14  -2     2659.70     2800.12    163.11 o 
  10  14  -2      644.94      789.13    119.96 o 
  11  14  -2      322.40      225.98    122.04 o 
  12  14  -2     1844.87     2197.14    264.24 o 
  13  14  -2      421.40      622.75    121.32 o 
  14  14  -2      377.76      368.64    139.91 o 
  15  14  -2      812.76      812.96    161.13 o 
  16  14  -2      317.89      247.67    286.96 o 
   1  15  -2     4316.52     4640.84    220.65 o 
   2  15  -2     2195.88     2240.69    146.15 o 
   3  15  -2     4872.41     4949.30    192.35 o 
   4  15  -2     1146.53     1110.51    134.44 o 
   5  15  -2     1772.49     1674.05    139.06 o 
   6  15  -2     4091.45     3977.76    179.47 o 
   7  15  -2       70.42       27.16     75.69 o 
   8  15  -2     1002.69      982.33    119.77 o 
   9  15  -2     2732.69     2795.94    251.42 o 
  10  15  -2       86.73      138.29     95.29 o 
  11  15  -2     4462.34     4961.45    223.06 o 
  12  15  -2      238.85      382.26    171.69 o 
  13  15  -2       52.50      111.04    170.69 o 
  14  15  -2      868.27      795.30    157.27 o 
  15  15  -2      322.33      348.45    273.29 o 
   0  16  -2    10490.22    11324.31    391.53 o 
   1  16  -2     1432.00     1593.82    135.90 o 
   2  16  -2     6208.01     6597.82    312.61 o 
   3  16  -2      349.57      379.39     95.77 o 
   4  16  -2     1108.27     1123.44    138.80 o 
   5  16  -2     4237.37     4083.84    186.08 o 
   6  16  -2      929.06      973.45    125.79 o 
   7  16  -2     2621.59     2659.26    169.38 o 
   8  16  -2     1610.53     1750.60    154.46 o 
   9  16  -2      252.06      199.71    100.59 o 
  10  16  -2     1126.79     1159.61    159.13 o 
  11  16  -2        7.05     -112.40    112.40 o 
  12  16  -2      612.17      552.06    282.69 o 
  13  16  -2     2029.71     1445.03    396.27 o 
  14  16  -2      106.72       63.67    142.16 o 
   1  17  -2      517.87      460.10    145.21 o 
   2  17  -2      984.78     1078.72    127.36 o 
   3  17  -2      659.00      791.10    115.22 o 
   4  17  -2     1006.78     1055.72    130.87 o 
   5  17  -2      955.59     1031.09    129.29 o 
   6  17  -2      352.57      160.90     96.54 o 
   7  17  -2       70.16      -35.66    103.92 o 
   8  17  -2      825.77      515.84    131.60 o 
   9  17  -2      887.05     1032.39    203.55 o 
  10  17  -2      502.28      418.99    132.33 o 
  11  17  -2     1099.04     1088.53    174.76 o 
  12  17  -2     1594.50     1434.89    244.40 o 
  13  17  -2      453.64      357.70    198.13 o 
  14  17  -2      265.02      304.04    275.00 o 
   0  18  -2      825.44     1425.71    194.99 o 
   1  18  -2     1465.57     1729.75    149.67 o 
   2  18  -2     1115.87     1284.40    141.51 o 
   3  18  -2      223.55      226.98    101.51 o 
   4  18  -2     1259.22     1213.85    133.05 o 
   5  18  -2     1102.53     1031.33    175.45 o 
   6  18  -2     1078.85      937.25    160.32 o 
   7  18  -2     1928.38     1693.48    197.98 o 
   8  18  -2      426.39      545.59    233.67 o 
   9  18  -2     2436.80     2526.11    225.75 o 
  10  18  -2        2.55     -124.42    124.42 o 
  11  18  -2       99.05      109.28    143.76 o 
  12  18  -2      710.59      776.21    227.39 o 
  13  18  -2      857.57      937.73    346.74 o 
   1  19  -2     5487.62     5810.83    229.40 o 
   2  19  -2      864.27      915.20    148.36 o 
   3  19  -2      978.79      984.86    150.44 o 
   4  19  -2     1310.05     1374.91    171.19 o 
   5  19  -2      509.15      596.96    145.39 o 
   6  19  -2     1107.55      838.24    201.00 o 
   7  19  -2      576.92      557.15    154.09 o 
   8  19  -2      447.80      400.93    151.51 o 
   9  19  -2      614.83      550.22    167.50 o 
  10  19  -2      734.59      457.97    184.44 o 
  11  19  -2      272.75      124.81    188.47 o 
  12  19  -2      289.46      102.48    293.79 o 
   0  20  -2     2410.65     2147.05    307.45 o 
   1  20  -2      376.65      454.69    162.27 o 
   2  20  -2      608.31      578.50    143.66 o 
   3  20  -2     1506.58     1309.09    184.96 o 
   4  20  -2     1276.78     1070.73    197.62 o 
   5  20  -2     2427.48     2146.92    247.57 o 
   6  20  -2     1891.24     1694.79    382.96 o 
   7  20  -2      234.80       83.38    177.62 o 
   8  20  -2      276.70      292.72    177.46 o 
   9  20  -2      756.79      534.70    212.87 o 
  10  20  -2      200.42      172.44    192.00 o 
  11  20  -2      117.56      133.47    201.09 o 
   1  21  -2      305.25       19.35    168.25 o 
   2  21  -2      561.61      460.20    169.04 o 
   3  21  -2     1289.09     1000.57    202.52 o 
   4  21  -2       34.83      -81.84    144.24 o 
   5  21  -2      810.18      386.03    245.96 o 
   6  21  -2      113.76      350.90    237.42 o 
   7  21  -2      265.37     -120.82    206.68 o 
   8  21  -2     2719.33     2653.89   1037.66 o 
   9  21  -2       12.97     -119.96    182.88 o 
  10  21  -2      531.07      158.69    210.55 o 
   0  22  -2      163.39       61.49    223.76 o 
   1  22  -2      614.65      579.04    266.46 o 
   2  22  -2       42.57       29.04    218.63 o 
   3  22  -2       21.30        5.12    220.34 o 
   4  22  -2     1797.80     1152.95    293.79 o 
   5  22  -2     1251.57      978.73    309.16 o 
   6  22  -2      156.92      261.34    228.88 o 
   7  22  -2      672.00      392.86    269.88 o 
   8  22  -2      518.32      170.81    254.50 o 
   2   0  -1    65737.17    63718.25    446.98 o 
   4   0  -1    25303.98    27078.13    406.52 o 
   6   0  -1    19056.65    18489.93    396.27 o 
   8   0  -1     6107.38     6070.50    271.58 o 
  10   0  -1      212.07      363.82    143.48 o 
  12   0  -1     1635.42     1516.77    220.34 o 
  16   0  -1      316.06      326.24    170.81 o 
  18   0  -1     2743.19     2625.31    350.16 o 
   0   1  -1    40699.63    35239.80   1358.78 o 
   1   1  -1     3130.00     2875.64     53.54 o 
   2   1  -1     3767.05     4454.41    104.61 o 
   3   1  -1     5263.89     5329.72     95.49 o 
   4   1  -1    16240.05    17450.93    391.61 o 
   5   1  -1    10560.52    11270.28    145.36 o 
   6   1  -1    13131.51    12732.33    168.39 o 
   7   1  -1     9118.04     8696.73    298.06 o 
   8   1  -1     4049.60     3973.41    197.28 o 
   9   1  -1     1823.74     1734.39    131.52 o 
  10   1  -1    14234.00    12673.54    301.69 o 
  11   1  -1     1145.62      968.69    191.30 o 
  12   1  -1     4300.42     4001.60    206.53 o 
  13   1  -1     1102.95      883.78    182.76 o 
  14   1  -1     1342.23     1469.00    207.53 o 
  15   1  -1     2671.40     2291.59    184.78 o 
  16   1  -1     1240.58      932.09    152.17 o 
  17   1  -1      325.01      196.56    118.41 o 
  18   1  -1      229.03       79.43    128.03 o 
  19   1  -1      294.31      161.49    137.78 o 
   1   2  -1    27705.90    26849.92    263.76 o 
   2   2  -1     9513.72    10206.40    121.21 o 
   3   2  -1    27172.90    28177.84    429.90 o 
   4   2  -1    13344.55    13940.62    255.36 o 
   5   2  -1      604.03      567.08     45.35 o 
   6   2  -1     6293.58     6413.46    124.34 o 
   7   2  -1     4859.42     4738.78    134.11 o 
   8   2  -1     8353.42     7647.02    154.49 o 
   9   2  -1     5708.09     5755.64    205.31 o 
  10   2  -1     4949.71     4575.04    198.89 o 
  11   2  -1     5306.32     4689.56    211.27 o 
  12   2  -1     6665.75     6408.64    251.19 o 
  13   2  -1      838.55      892.08    148.60 o 
  14   2  -1     2574.21     2221.75    184.16 o 
  15   2  -1     1341.90     1404.52    162.93 o 
  16   2  -1     2897.90     2310.85    409.08 o 
  17   2  -1       23.54       73.50    106.88 o 
  18   2  -1      140.64      165.41    125.18 o 
  19   2  -1      178.08      -53.64    175.08 o 
   0   3  -1     6756.76     5349.57    334.53 o 
   1   3  -1      742.16      734.79     27.30 o 
   2   3  -1    75402.16    74798.47    869.56 o 
   3   3  -1    14407.77    14081.05    167.65 o 
   4   3  -1    10734.22    11056.38    200.89 o 
   5   3  -1    14051.29    14008.44    239.13 o 
   6   3  -1     6118.15     5929.90    122.10 o 
   7   3  -1     4561.32     4585.77    117.78 o 
   8   3  -1    14516.48    13903.35    236.92 o 
   9   3  -1      764.97      629.75     69.59 o 
  10   3  -1    26938.46    24731.23    599.53 o 
  11   3  -1     1391.45     1207.98    131.01 o 
  12   3  -1    10812.63     9671.00    297.12 o 
  13   3  -1      290.65      142.58     98.69 o 
  14   3  -1      922.04      901.19    148.43 o 
  15   3  -1     2285.83     2070.14    257.07 o 
  16   3  -1     1761.05     1820.65    202.74 o 
  17   3  -1       52.47       19.51    108.70 o 
  18   3  -1     4886.12     4859.22    285.63 o 
  19   3  -1      284.37      300.62    211.80 o 
   1   4  -1    12895.09    12432.60    344.45 o 
   2   4  -1    45973.77    46744.47    558.07 o 
   3   4  -1     4747.78     4646.41     66.57 o 
   4   4  -1    13346.74    13193.03    184.13 o 
   5   4  -1     8525.19     8623.37    162.13 o 
   6   4  -1     3001.40     2729.19    129.33 o 
   7   4  -1     6585.91     6197.69    188.99 o 
   8   4  -1    35551.90    33339.75    380.90 o 
   9   4  -1      198.10      163.09     55.05 o 
  10   4  -1     4072.16     3732.74    135.27 o 
  11   4  -1      532.45      523.34    109.30 o 
  12   4  -1    18551.87    17928.71    408.84 o 
  13   4  -1     1923.99     1936.45    185.32 o 
  14   4  -1     8279.78     8204.79    543.17 o 
  15   4  -1      282.17      307.90    157.14 o 
  16   4  -1      762.29      611.10    146.30 o 
  17   4  -1      439.15      442.36    140.55 o 
  18   4  -1      325.49      344.71    133.92 o 
  19   4  -1      163.55       37.58    204.97 o 
   0   5  -1    19948.63    22295.43    877.64 o 
   1   5  -1    25867.26    24809.29    509.40 o 
   2   5  -1    10264.83    10927.80    113.53 o 
   3   5  -1     1244.48     1274.50     56.68 o 
   4   5  -1    16874.56    16530.15    173.99 o 
   5   5  -1    15514.88    14856.15    598.10 o 
   6   5  -1     8444.29     8912.63    182.78 o 
   7   5  -1     6905.82     6500.36    205.01 o 
   8   5  -1     9686.37     9030.41    208.26 o 
   9   5  -1     5369.16     5378.35    152.89 o 
  10   5  -1     3911.61     3762.66    161.11 o 
  11   5  -1     2189.71     2214.87    139.82 o 
  12   5  -1     2584.93     2858.70    198.03 o 
  13   5  -1      251.00      183.58    105.43 o 
  14   5  -1     2522.60     2448.11    207.40 o 
  15   5  -1     4704.57     4338.37    302.33 o 
  16   5  -1     1485.00     1455.67    190.40 o 
  17   5  -1      443.02      476.37    226.32 o 
  18   5  -1     1683.18     1805.01    224.41 o 
   1   6  -1    36935.75    35355.07    541.67 o 
   2   6  -1     2303.58     2189.57     63.02 o 
   3   6  -1     3411.54     3468.65     69.35 o 
   4   6  -1     5257.98     5256.39     79.13 o 
   5   6  -1     4799.03     4872.73     78.05 o 
   6   6  -1     7031.86     7171.36    154.09 o 
   7   6  -1      925.96      850.36     82.91 o 
   8   6  -1     1550.20     1581.45    140.36 o 
   9   6  -1    12549.81    11697.08    222.79 o 
  10   6  -1     2162.74     2114.61    116.66 o 
  11   6  -1     5925.24     6113.88    210.11 o 
  12   6  -1     1129.52     1085.40    123.78 o 
  13   6  -1      266.70      377.01    112.30 o 
  14   6  -1      328.74      365.48    125.43 o 
  15   6  -1      407.28      534.11    142.50 o 
  16   6  -1      260.05      488.22    155.95 o 
  17   6  -1      381.23      351.38    155.89 o 
  18   6  -1      264.00      -35.17    134.69 o 
   0   7  -1    25423.11    23277.81    856.60 o 
   1   7  -1     3638.63     4215.09    118.99 o 
   2   7  -1     2737.56     2724.94     92.35 o 
   3   7  -1    20437.16    21221.21    347.43 o 
   4   7  -1     2849.56     2798.89     85.38 o 
   5   7  -1    16035.64    15886.62    234.95 o 
   6   7  -1    14884.27    14780.71    216.03 o 
   7   7  -1     3588.00     4077.85    127.41 o 
   8   7  -1     7094.86     7161.92    244.40 o 
   9   7  -1     6349.94     6037.30    427.02 o 
  10   7  -1      295.70      281.69     74.26 o 
  11   7  -1      263.95      216.85     84.32 o 
  12   7  -1      585.42      760.92    103.43 o 
  13   7  -1       88.15      -33.36     83.31 o 
  14   7  -1      875.44     1048.23    169.36 o 
  15   7  -1     1573.22     1577.64    224.61 o 
  16   7  -1      824.39      996.54    182.08 o 
  17   7  -1      476.93      417.29    232.30 o 
  18   7  -1       80.04      -13.71    142.76 o 
   1   8  -1     1271.01     1533.92     88.13 o 
   2   8  -1    11640.09    11761.20    442.54 o 
   3   8  -1     2813.95     2697.66     96.61 o 
   4   8  -1     4089.54     4129.29    181.20 o 
   5   8  -1    14335.42    13952.38    338.99 o 
   6   8  -1     8719.30     8715.71    182.61 o 
   7   8  -1       44.62       62.98     45.42 o 
   8   8  -1      469.62      342.26     65.53 o 
   9   8  -1     5342.88     5842.17    199.32 o 
  10   8  -1     1831.49     1626.28    144.35 o 
  11   8  -1      250.20      378.31     88.20 o 
  12   8  -1       20.56      -36.62     71.90 o 
  13   8  -1     2225.44     2419.25    185.29 o 
  14   8  -1     1181.65     1087.91    143.58 o 
  15   8  -1      950.86      919.32    177.43 o 
  16   8  -1     1762.70     1895.73    231.23 o 
  17   8  -1      903.02      940.59    199.40 o 
  18   8  -1     1181.48      775.47    278.42 o 
   0   9  -1    12532.27    12470.52    308.87 o 
   1   9  -1     1400.21     1663.43     98.77 o 
   2   9  -1    10214.11     9498.73    206.32 o 
   3   9  -1    11617.94    11148.49    245.31 o 
   4   9  -1     1142.37     1343.50     84.47 o 
   5   9  -1     3948.67     3992.58    127.54 o 
   6   9  -1     1733.31     1801.53     99.90 o 
   7   9  -1    10921.12    10998.81    213.67 o 
   8   9  -1      890.73     1056.95     97.14 o 
   9   9  -1      754.97      786.12     89.45 o 
  10   9  -1    16904.21    16932.91    339.62 o 
  11   9  -1      274.56      298.28     76.86 o 
  12   9  -1      669.80      779.59     99.62 o 
  13   9  -1      299.72      373.14     89.40 o 
  14   9  -1     1703.13     1898.77    154.55 o 
  15   9  -1     5472.20     5986.00    266.06 o 
  16   9  -1      203.96      307.50    136.23 o 
  17   9  -1      477.36      472.26    143.64 o 
  18   9  -1      167.73      -81.48    154.09 o 
   1  10  -1     4260.77     4793.80    206.33 o 
   2  10  -1     3525.42     3689.58    131.80 o 
   3  10  -1     1668.24     1627.46     95.01 o 
   4  10  -1    12363.33    10796.25    251.72 o 
   5  10  -1     8381.88     8368.80    293.38 o 
   6  10  -1     4841.60     4936.92    149.82 o 
   7  10  -1    12566.57    12803.42    239.10 o 
   8  10  -1     2742.64     2986.09    136.14 o 
   9  10  -1      596.48      681.59     95.35 o 
  10  10  -1      470.88      347.99    108.19 o 
  11  10  -1     6694.14     7496.87    223.93 o 
  12  10  -1     2857.58     3025.94    149.41 o 
  13  10  -1      336.99      379.85     94.01 o 
  14  10  -1     3944.53     4181.69    201.15 o 
  15  10  -1      906.68     1168.34    142.34 o 
  16  10  -1     1268.55     1385.91    182.23 o 
  17  10  -1      122.27      316.17    136.06 o 
   0  11  -1    10286.99    11283.42    523.53 o 
   1  11  -1    22606.62    23096.22    553.97 o 
   2  11  -1     9530.08     9317.94    244.57 o 
   3  11  -1    11916.27    11437.90    238.16 o 
   4  11  -1     7116.63     6726.12    264.78 o 
   5  11  -1     1264.68     1135.38     92.66 o 
   6  11  -1     2000.61     1949.44    113.77 o 
   7  11  -1      272.48      179.87     66.57 o 
   8  11  -1     3788.59     3959.91    178.74 o 
   9  11  -1     2146.71     2164.81    136.81 o 
  10  11  -1     4042.44     4131.24    173.18 o 
  11  11  -1     1023.99     1249.97    147.55 o 
  12  11  -1     2084.94     2528.44    149.50 o 
  13  11  -1      380.24      590.53    104.94 o 
  14  11  -1      522.12      706.52    119.30 o 
  15  11  -1      604.82      539.02    123.12 o 
  16  11  -1      599.54      590.12    151.47 o 
  17  11  -1      312.17      266.46    228.88 o 
   1  12  -1    28199.18    30229.98    656.78 o 
   2  12  -1    15295.70    14371.81    342.67 o 
   3  12  -1     2558.76     2512.08    131.77 o 
   4  12  -1     1253.16     1183.92    102.13 o 
   5  12  -1     4928.96     4408.16    154.21 o 
   6  12  -1     2651.57     2649.23    131.33 o 
   7  12  -1    10533.22    10316.51    233.11 o 
   8  12  -1     7081.62     7230.52    210.84 o 
   9  12  -1     2473.08     2512.10    149.29 o 
  10  12  -1      326.86      294.82     85.65 o 
  11  12  -1      583.72      644.21    125.35 o 
  12  12  -1     1922.33     2477.90    158.98 o 
  13  12  -1     1123.78     1196.68    134.35 o 
  14  12  -1      935.77     1103.65    131.59 o 
  15  12  -1       11.55      -63.44    122.94 o 
  16  12  -1      121.98       44.76    141.22 o 
  17  12  -1       33.23       52.95    254.50 o 
   0  13  -1     2911.22     3299.66    211.35 o 
   1  13  -1     1385.31     1531.90    118.66 o 
   2  13  -1     1386.13     1324.45    113.58 o 
   3  13  -1    11359.76    10646.02    242.01 o 
   4  13  -1     4398.64     4178.81    163.00 o 
   5  13  -1    13964.51    13159.61    270.38 o 
   6  13  -1     1233.61     1425.69    115.53 o 
   7  13  -1     1456.07     1538.45    120.66 o 
   8  13  -1     3448.79     3833.55    233.23 o 
   9  13  -1     1885.90     2203.02    150.82 o 
  10  13  -1     1788.33     1884.18    147.75 o 
  11  13  -1     2029.45     2030.99    158.41 o 
  12  13  -1      437.25      434.38    128.56 o 
  13  13  -1      456.27      648.54    125.94 o 
  14  13  -1     1190.93     1327.62    166.51 o 
  15  13  -1      412.49      319.72    198.55 o 
  16  13  -1      217.72      348.26    174.63 o 
   1  14  -1     4376.81     4803.67    242.10 o 
   2  14  -1     1576.10     1766.54    131.77 o 
   3  14  -1     1842.03     2056.18    139.91 o 
   4  14  -1     3428.94     3708.02    163.23 o 
   5  14  -1     7687.82     6895.49    206.92 o 
   6  14  -1      807.48      801.46     98.01 o 
   7  14  -1      753.79      762.70    112.19 o 
   8  14  -1       40.76      -51.95     70.64 o 
   9  14  -1      574.21      558.82    102.41 o 
  10  14  -1      829.41      778.07    116.57 o 
  11  14  -1      801.78      811.37    122.14 o 
  12  14  -1      132.25      241.96    155.10 o 
  13  14  -1      984.20     1018.60    152.31 o 
  14  14  -1      743.34      872.94    155.41 o 
  15  14  -1       70.35      -10.62    150.03 o 
  16  14  -1      132.03      105.90    283.54 o 
   0  15  -1      528.46      515.41    237.42 o 
   1  15  -1     2705.94     3086.87    158.96 o 
   2  15  -1     1846.51     1878.92    142.25 o 
   3  15  -1     2863.79     2714.29    157.83 o 
   4  15  -1     1129.89     1352.27    130.65 o 
   5  15  -1     7427.81     7139.62    220.51 o 
   6  15  -1      393.87      322.60     86.87 o 
   7  15  -1     3186.25     2854.30    157.60 o 
   8  15  -1      255.16      309.17     93.03 o 
   9  15  -1     2614.36     2627.97    198.93 o 
  10  15  -1      393.97      354.51    121.42 o 
  11  15  -1      197.69       65.47    115.06 o 
  12  15  -1      132.24     -138.35    149.77 o 
  13  15  -1     1089.92     1177.66    168.81 o 
  14  15  -1      365.96      183.20    134.52 o 
  15  15  -1      672.84      511.29    157.93 o 
   1  16  -1      509.20      527.82     95.13 o 
   2  16  -1     1374.43     1469.85    132.62 o 
   3  16  -1     1752.65     1646.08    141.55 o 
   4  16  -1    10334.02     9480.13    289.03 o 
   5  16  -1     3692.95     3337.52    170.23 o 
   6  16  -1     1193.73     1051.62    127.76 o 
   7  16  -1       82.84       81.27    120.55 o 
   8  16  -1      517.28      354.17    116.68 o 
   9  16  -1      751.52      726.66    142.43 o 
  10  16  -1      362.68      493.43    138.36 o 
  11  16  -1      828.42      704.72    158.79 o 
  12  16  -1      518.05      492.74    155.06 o 
  13  16  -1      926.84      706.02    151.37 o 
  14  16  -1      204.42      -44.29    141.22 o 
   0  17  -1     3948.28     4778.47    286.62 o 
   1  17  -1     1186.15     1653.56    138.99 o 
   2  17  -1     3159.47     3335.59    176.77 o 
   3  17  -1      354.83      315.88     96.72 o 
   4  17  -1      860.14      899.11    140.25 o 
   5  17  -1      212.22      187.25    193.80 o 
   6  17  -1     1812.51     1724.29    178.66 o 
   7  17  -1     1921.16     1963.27    194.86 o 
   8  17  -1      152.82      120.62    139.55 o 
   9  17  -1      745.98      643.71    145.01 o 
  10  17  -1     2889.01     2789.17    231.10 o 
  11  17  -1      307.06      190.13    129.17 o 
  12  17  -1       73.15      -61.79    132.82 o 
  13  17  -1      340.48      400.15    196.86 o 
  14  17  -1      912.72      712.80    224.03 o 
   1  18  -1     3322.30     3449.89    213.48 o 
   2  18  -1      464.63      403.83    120.00 o 
   3  18  -1     2261.79     2960.32    215.15 o 
   4  18  -1     7157.25     7050.60    285.30 o 
   5  18  -1      439.19      147.16    118.08 o 
   6  18  -1     3649.86     3349.67    235.18 o 
   7  18  -1     3364.55     3428.40    247.24 o 
   8  18  -1      260.09      188.03    131.23 o 
   9  18  -1      678.60      675.89    162.13 o 
  10  18  -1       19.88       49.19    165.55 o 
  11  18  -1     1805.06     1723.20    211.08 o 
  12  18  -1       14.62      -81.35    142.60 o 
  13  18  -1      337.08      225.93    194.52 o 
   0  19  -1     2299.51     2601.40    348.45 o 
   1  19  -1     6019.77     6580.04    336.37 o 
   2  19  -1     1111.98     1405.29    215.53 o 
   3  19  -1     6423.68     6612.50    522.29 o 
   4  19  -1       55.10       -6.66    110.01 o 
   5  19  -1      675.24      683.61    147.01 o 
   6  19  -1      264.76      209.68    126.27 o 
   7  19  -1      921.47     1000.71    173.34 o 
   8  19  -1     3594.82     2990.15    250.47 o 
   9  19  -1      378.56      255.06    160.20 o 
  10  19  -1      161.36        3.26    138.46 o 
  11  19  -1     1289.15     1223.01    318.46 o 
  12  19  -1      202.05      135.60    159.64 o 
   1  20  -1     3575.39     4128.05    297.63 o 
   2  20  -1     5618.21     6269.81    351.24 o 
   3  20  -1     1706.43     1929.37    533.77 o 
   4  20  -1      535.72      547.08    171.30 o 
   5  20  -1      587.74      490.20    179.69 o 
   6  20  -1      541.34      418.68    144.99 o 
   7  20  -1     1650.03     1194.74    270.33 o 
   8  20  -1        3.09      -74.29    143.70 o 
   9  20  -1      158.53       30.34    152.58 o 
  10  20  -1      343.37      341.93    173.78 o 
  11  20  -1        7.59       46.97    161.92 o 
   0  21  -1      640.15      695.19    223.76 o 
   1  21  -1      815.95     1094.04    200.64 o 
   2  21  -1        8.89     -146.14    146.14 o 
   3  21  -1     2143.76     1525.37    226.44 o 
   4  21  -1       61.75      -12.77    239.98 o 
   5  21  -1      695.41      398.43    177.53 o 
   6  21  -1     1096.63     1016.70    371.51 o 
   7  21  -1      490.35      326.79    196.49 o 
   8  21  -1      416.43      331.40    198.45 o 
   9  21  -1       73.47     -144.34    207.53 o 
  10  21  -1     1174.09      580.08    242.86 o 
   1  22  -1      114.35      -32.41    155.79 o 
   2  22  -1      181.77      264.26    176.23 o 
   3  22  -1      454.88      291.07    177.53 o 
   4  22  -1      131.78       76.59    157.98 o 
   5  22  -1      545.95      403.37    181.58 o 
   6  22  -1      816.90      976.45    367.24 o 
   7  22  -1      313.71      194.23    206.42 o 
   8  22  -1      175.38      186.74    213.16 o 
   0  23  -1      584.03      416.77    252.80 o 
   1  23  -1      462.87      277.21    182.34 o 
   2  23  -1      827.03      589.84    234.01 o 
   3  23  -1      322.86      151.08    170.48 o 
   4  23  -1      685.90      538.42    195.56 o 
   5  23  -1      179.99       13.66    228.88 o 
   6  23  -1     1317.77      797.67    309.16 o 
   7  23  -1      496.25      329.66    310.87 o 
   1  24  -1      210.06      124.69    242.55 o 
   2  24  -1      336.85      509.01    275.00 o 
   3  24  -1      459.55      119.57    239.13 o 
   4  24  -1     1720.10      775.47    302.33 o 
   2   0   0    23649.67    27447.08    321.12 o 
   6   0   0      746.25      778.88    112.73 o 
   8   0   0    31474.52    28060.28    568.79 o 
  10   0   0     4820.14     4543.48    264.75 o 
  12   0   0      195.93      169.10    136.65 o 
  14   0   0      358.02      411.65    175.93 o 
  16   0   0     1498.95     1556.06    256.21 o 
  18   0   0        3.60      -32.45    162.27 o 
   2   1   0    90139.49    89526.27   1386.75 o 
   3   1   0    24970.80    25252.77    246.99 o 
   4   1   0    39443.32    40203.28    294.15 o 
   5   1   0     8152.55     8583.89    178.07 o 
   6   1   0    32563.46    30880.24    368.91 o 
   7   1   0     6416.39     6777.65    273.29 o 
   8   1   0     7654.05     7287.90    299.77 o 
   9   1   0       14.24       37.58     59.18 o 
  10   1   0    18599.07    17694.68    356.29 o 
  11   1   0      191.68       45.90     83.88 o 
  12   1   0     5905.81     5000.98    221.57 o 
  13   1   0     1733.20     1688.50    204.12 o 
  14   1   0       75.66       11.92    107.61 o 
  15   1   0      456.80      298.99    115.30 o 
  16   1   0     1350.84     1240.85    193.87 o 
  17   1   0      537.77      550.71    140.92 o 
  18   1   0      186.83       80.48    119.41 o 
  19   1   0      453.54      483.21    148.34 o 
   2   2   0    30977.00    30352.04    285.73 o 
   3   2   0    23978.27    25139.71    452.58 o 
   4   2   0     1419.91     1666.82     68.01 o 
   5   2   0     5455.52     5635.45    106.24 o 
   6   2   0    10745.39    10513.35    154.96 o 
   7   2   0      852.26      753.52    172.52 o 
   8   2   0     1474.96     1378.63    113.90 o 
   9   2   0    32836.95    31435.44    642.24 o 
  10   2   0      386.55      380.34     93.63 o 
  11   2   0      286.75      327.80     95.81 o 
  12   2   0      907.37      926.31    131.92 o 
  13   2   0     4363.10     3803.13    213.77 o 
  14   2   0       25.73       -4.89     83.94 o 
  15   2   0      168.65      245.82    115.65 o 
  16   2   0     1581.67     1293.62    175.08 o 
  17   2   0      430.17      285.68    138.13 o 
  18   2   0       20.24      -20.66    124.24 o 
  19   2   0       85.32        8.87    123.69 o 
   1   3   0     1007.33     1065.16     37.91 o 
   2   3   0     6239.38     7037.70    275.75 o 
   3   3   0    14607.34    14516.36    287.19 o 
   4   3   0    31928.73    32529.25    728.55 o 
   5   3   0       98.73       84.87     26.27 o 
   6   3   0     4726.63     4631.17    125.18 o 
   7   3   0     3931.72     3793.32    152.51 o 
   8   3   0     3981.07     3959.84    135.10 o 
   9   3   0      324.24      184.71     73.00 o 
  10   3   0      772.21      616.76    102.05 o 
  11   3   0      112.06       83.70     79.10 o 
  12   3   0     3616.35     3078.87    195.03 o 
  13   3   0      946.31      916.66    133.66 o 
  14   3   0     2310.77     2198.56    183.29 o 
  15   3   0       59.24       39.79    102.47 o 
  16   3   0     2108.99     1984.00    205.15 o 
  17   3   0      727.26      436.46    135.87 o 
  18   3   0       66.90      -20.54    170.81 o 
  19   3   0      266.76      172.52    213.51 o 
   0   4   0      232.51      393.56     53.10 o 
   1   4   0       59.50       82.47     23.58 o 
   2   4   0    51494.68    50925.01   1007.00 o 
   3   4   0     3563.06     3008.61    132.64 o 
   4   4   0     9800.58     9506.35    193.86 o 
   5   4   0       59.77       91.33     36.90 o 
   6   4   0    41769.01    41014.99    370.06 o 
   7   4   0     4181.83     4009.89    115.49 o 
   8   4   0       47.02       37.27     45.00 o 
   9   4   0     1478.17     1431.16    126.87 o 
  10   4   0     6448.49     5979.68    229.74 o 
  11   4   0      244.09      259.03    100.16 o 
  12   4   0        6.24      -22.28     83.88 o 
  13   4   0       19.66       46.28     93.55 o 
  14   4   0      151.90      -51.15     96.60 o 
  15   4   0        8.13       25.70    117.86 o 
  16   4   0       87.55      -28.50    110.63 o 
  17   4   0        6.64       -2.62    117.46 o 
  18   4   0       10.17      -89.96    116.51 o 
   1   5   0    11898.42    12683.75    285.74 o 
   2   5   0    48252.46    47783.03   1333.04 o 
   3   5   0    42706.75    43817.54    464.97 o 
   4   5   0     2029.31     1845.40     69.51 o 
   5   5   0     1910.06     1760.09     87.62 o 
   6   5   0       13.04       23.83     40.67 o 
   7   5   0     9627.86    10195.79    195.94 o 
   8   5   0      484.39      424.10     61.97 o 
   9   5   0     1407.32     1713.89    105.72 o 
  10   5   0      119.15      146.22     65.35 o 
  11   5   0     1109.91     1012.06    135.84 o 
  12   5   0      409.36      392.40    116.98 o 
  13   5   0     1136.43      962.00    144.30 o 
  14   5   0        0.14       31.73     97.03 o 
  15   5   0      868.94      750.60    181.91 o 
  16   5   0     1298.53     1268.73    187.79 o 
  17   5   0       48.99      -60.33    114.44 o 
  18   5   0      274.99      186.94    136.22 o 
   0   6   0    93801.56    90981.53   2208.55 o 
   1   6   0      456.05      305.72     42.19 o 
   2   6   0    21655.81    22808.00    378.95 o 
   3   6   0    17007.60    16338.19    184.70 o 
   4   6   0     2900.63     3330.21     91.94 o 
   5   6   0      526.10      560.94     52.55 o 
   6   6   0     1060.53     1032.65     86.32 o 
   7   6   0     2722.55     2430.54    117.51 o 
   8   6   0    30251.51    30897.06    475.76 o 
   9   6   0     4831.43     4645.10    148.73 o 
  10   6   0      912.81     1131.92     99.50 o 
  11   6   0     2633.09     2715.91    152.52 o 
  12   6   0      372.11      378.99    119.55 o 
  13   6   0     6262.16     6279.64    280.58 o 
  14   6   0      322.18      152.72    129.08 o 
  15   6   0       38.87     -108.46    108.46 o 
  16   6   0      274.59      241.01    137.15 o 
  17   6   0       95.16      143.71    133.66 o 
  18   6   0       13.37      -93.40    139.40 o 
   1   7   0     5039.65     4887.73    177.02 o 
   2   7   0    23930.00    23756.23    298.72 o 
   3   7   0       16.58       53.00     32.40 o 
   4   7   0     3686.89     3210.09     98.84 o 
   5   7   0      821.25      876.14     67.48 o 
   6   7   0    35571.63    33553.07    524.64 o 
   7   7   0     9149.66     8728.30    209.91 o 
   8   7   0      260.68      338.30     75.22 o 
   9   7   0      468.70      436.12     76.47 o 
  10   7   0     2711.06     2682.73    130.21 o 
  11   7   0     7483.48     7382.16    206.19 o 
  12   7   0       28.34      -68.13     81.18 o 
  13   7   0      403.91      452.71    151.16 o 
  14   7   0     2010.14     2160.07    217.36 o 
  15   7   0     1164.77     1226.30    271.58 o 
  16   7   0     1090.75     1088.68    186.60 o 
  17   7   0       26.92      -56.78    128.41 o 
  18   7   0      141.77      274.14    153.03 o 
   0   8   0    57066.00    55172.37   2351.17 o 
   1   8   0     6621.26     6732.23    152.49 o 
   2   8   0    14024.01    12804.14    409.75 o 
   3   8   0      948.31      899.37     67.03 o 
   4   8   0    12862.74    13709.70    309.16 o 
   5   8   0     7593.63     7551.70    204.38 o 
   6   8   0     2637.76     2794.67    108.78 o 
   7   8   0      204.19      260.88     57.07 o 
   8   8   0     5582.06     5849.81    183.18 o 
   9   8   0    12308.23    12394.90    361.27 o 
  10   8   0    13908.18    14270.32    308.63 o 
  11   8   0      703.36      810.03    103.97 o 
  12   8   0     3466.76     3480.11    189.52 o 
  13   8   0     4399.80     4221.99    271.58 o 
  14   8   0       19.67     -107.72    107.72 o 
  15   8   0     1146.85      995.06    180.87 o 
  16   8   0        0.94      -21.81    127.25 o 
  17   8   0      116.28       93.38    236.57 o 
  18   8   0      143.07       55.06    145.54 o 
   1   9   0        3.96       22.10     43.65 o 
   2   9   0     4006.27     3701.91    174.30 o 
   3   9   0    23204.32    21184.00    445.13 o 
   4   9   0    37738.17    35740.50    528.38 o 
   5   9   0     1496.52     1638.12     91.51 o 
   6   9   0      360.05      311.24     58.95 o 
   7   9   0       51.05       21.60     52.79 o 
   8   9   0     5251.91     5376.89    161.64 o 
   9   9   0     3131.86     3100.35    136.09 o 
  10   9   0       67.52       46.57     60.07 o 
  11   9   0     8532.27     8692.84    207.28 o 
  12   9   0      240.60      127.70     85.07 o 
  13   9   0      908.18     1056.75    144.15 o 
  14   9   0      462.64      254.65    124.58 o 
  15   9   0       18.72      231.36    153.73 o 
  16   9   0       13.37      -12.61    146.88 o 
  17   9   0     1651.33     1909.63    338.20 o 
  18   9   0        9.50      -13.66    193.01 o 
   0  10   0     4803.97     5437.57    222.13 o 
   1  10   0    11198.73    11070.00    267.99 o 
   2  10   0     3748.36     3322.04    237.17 o 
   3  10   0      568.70      433.98     60.40 o 
   4  10   0      216.69      161.21     50.01 o 
   5  10   0       11.22      -22.54     42.56 o 
   6  10   0     3218.03     3138.21    127.64 o 
   7  10   0     6456.68     6755.07    176.84 o 
   8  10   0      124.82      173.55     66.23 o 
   9  10   0    10785.32    11261.02    243.38 o 
  10  10   0      372.06      290.77     80.47 o 
  11  10   0      232.59      155.41     76.06 o 
  12  10   0      917.67      899.44    104.50 o 
  13  10   0     6168.35     6854.56    392.12 o 
  14  10   0      778.06      643.40    117.27 o 
  15  10   0     2186.83     2420.01    205.79 o 
  16  10   0     3464.23     3851.58    240.40 o 
  17  10   0       27.07      -88.31    146.12 o 
   1  11   0     1252.08     1191.86    100.93 o 
   2  11   0     1748.95     1590.21    106.00 o 
   3  11   0      418.53      432.37     67.81 o 
   4  11   0       52.26      -36.14     44.42 o 
   5  11   0    31148.98    30327.76    445.00 o 
   6  11   0     2145.12     2071.58    115.04 o 
   7  11   0      821.07      879.36     92.13 o 
   8  11   0      951.06     1074.87    103.22 o 
   9  11   0       19.29      -62.53     65.15 o 
  10  11   0     1039.07     1149.28    116.30 o 
  11  11   0     1631.45     1744.03    126.59 o 
  12  11   0     1159.24     1264.09    117.25 o 
  13  11   0     4542.81     4953.29    190.11 o 
  14  11   0       51.67      -91.39     91.39 o 
  15  11   0      271.15      356.88    138.94 o 
  16  11   0     1050.65      818.90    356.13 o 
  17  11   0     2242.12     2185.66    433.85 o 
   0  12   0     1390.35     1978.61    175.89 o 
   1  12   0     3304.81     3625.39    182.68 o 
   2  12   0     1343.12     1330.85    158.28 o 
   3  12   0    10431.55     9853.69    226.02 o 
   4  12   0     1260.37     1249.63    100.41 o 
   5  12   0     8028.33     7406.67    234.84 o 
   6  12   0     4595.41     4325.52    151.89 o 
   7  12   0     7300.78     7128.02    196.66 o 
   8  12   0     7628.58     8032.63    213.51 o 
   9  12   0      267.15      193.19    102.81 o 
  10  12   0      362.39      422.69     92.75 o 
  11  12   0      142.09      123.36     88.07 o 
  12  12   0      637.38      681.61    107.14 o 
  13  12   0        0.61      -15.34     96.48 o 
  14  12   0      322.09      354.10    182.10 o 
  15  12   0      247.61      440.20    149.39 o 
  16  12   0      175.08      405.84    184.60 o 
  17  12   0      554.40       87.11    275.00 o 
   1  13   0     2297.31     2291.83    136.23 o 
   2  13   0    16441.42    15763.59    293.38 o 
   3  13   0      522.70      419.23     83.99 o 
   4  13   0     1443.53     1480.86    133.86 o 
   5  13   0      939.62      909.07     98.28 o 
   6  13   0     1223.47     1046.63    100.84 o 
   7  13   0     3788.97     3882.47    162.46 o 
   8  13   0     3259.08     3519.26    158.77 o 
   9  13   0      779.04      791.53    110.17 o 
  10  13   0       43.82       19.54     83.72 o 
  11  13   0     1543.02     2032.89    190.66 o 
  12  13   0     1444.31     1262.96    151.74 o 
  13  13   0        0.12       56.37    109.12 o 
  14  13   0      985.96     1316.01    189.94 o 
  15  13   0       78.92      106.46    148.53 o 
  16  13   0        7.63      -71.62    142.75 o 
   0  14   0     5773.50     5920.96    538.04 o 
   1  14   0    11271.86    11970.22    261.60 o 
   2  14   0      113.15       -9.75     63.42 o 
   3  14   0      704.11      678.17     96.79 o 
   4  14   0     1949.71     1997.15    134.62 o 
   5  14   0      705.57      684.94     99.60 o 
   6  14   0      253.72      268.01     79.90 o 
   7  14   0      633.71      413.28     86.24 o 
   8  14   0     9196.50     9288.38    242.72 o 
   9  14   0      858.07      812.24    139.70 o 
  10  14   0      763.78      943.96    142.11 o 
  11  14   0      121.18      150.92    115.57 o 
  12  14   0     1621.50     1692.39    152.47 o 
  13  14   0      215.54      108.43    117.34 o 
  14  14   0      598.54      531.80    164.82 o 
  15  14   0      556.69      536.45    174.09 o 
  16  14   0     1146.82     1164.91    355.28 o 
   1  15   0     2922.24     3463.64    162.62 o 
   2  15   0     1285.03     1374.67    121.99 o 
   3  15   0     3091.06     2946.77    161.69 o 
   4  15   0     1782.54     1721.38    136.65 o 
   5  15   0       16.57      103.54     75.32 o 
   6  15   0    10975.66     9606.30    403.02 o 
   7  15   0      907.36      934.30    138.07 o 
   8  15   0      827.08      798.61    137.04 o 
   9  15   0      763.09      549.27    137.10 o 
  10  15   0     2078.81     1588.41    173.55 o 
  11  15   0    11871.73    12683.28    541.70 o 
  12  15   0      475.75      667.33    190.30 o 
  13  15   0      332.46       75.65    120.89 o 
  14  15   0       82.85       28.63    128.59 o 
  15  15   0      220.51      278.15    164.84 o 
   0  16   0     3381.94     4181.45    251.73 o 
   1  16   0      173.92      246.11     80.76 o 
   2  16   0      181.29      252.12     85.16 o 
   3  16   0      476.77      456.37    119.92 o 
   4  16   0      146.06       28.13     91.70 o 
   5  16   0     4329.22     4043.65    223.92 o 
   6  16   0      173.42      -25.68     96.55 o 
   7  16   0     2752.68     2710.45    200.73 o 
   8  16   0      708.13      772.74    134.76 o 
   9  16   0      454.54      607.29    174.54 o 
  10  16   0     6780.21     6829.37    431.07 o 
  11  16   0       16.30      -91.67    110.45 o 
  12  16   0      429.18      485.15    181.58 o 
  13  16   0     2969.46     2916.95    222.78 o 
  14  16   0      255.23       43.99    142.81 o 
  15  16   0     1851.92     1245.19    339.91 o 
   1  17   0      138.05      224.51     99.11 o 
   2  17   0     7210.70     7748.79    552.99 o 
   3  17   0      250.15      266.50    111.59 o 
   4  17   0       37.99      -10.48     95.10 o 
   5  17   0     7144.82     6909.17    444.47 o 
   6  17   0      651.01      579.50    137.72 o 
   7  17   0      890.36      829.77    144.06 o 
   8  17   0      858.72      526.15    133.64 o 
   9  17   0     3736.54     3500.73    240.28 o 
  10  17   0       11.05      -16.66    119.38 o 
  11  17   0      146.00       41.84    128.34 o 
  12  17   0        5.57        3.35    133.62 o 
  13  17   0      746.91      741.10    162.26 o 
  14  17   0       30.88      -96.08    175.58 o 
   0  18   0       80.87      285.25    208.39 o 
   1  18   0     2156.82     2241.93    235.29 o 
   2  18   0     2020.42     2054.73    231.56 o 
   3  18   0      696.33      622.55    136.94 o 
   4  18   0       50.56      -76.75    115.12 o 
   5  18   0     1001.13     1093.97    157.92 o 
   6  18   0     1656.21     1530.46    187.82 o 
   7  18   0     2292.81     2306.71    221.15 o 
   8  18   0       29.75      -63.30    118.55 o 
   9  18   0      601.09      718.09    193.01 o 
  10  18   0       59.96       92.14    135.99 o 
  11  18   0        0.07      -38.45    138.30 o 
  12  18   0       46.81      -70.81    146.48 o 
  13  18   0      832.22      491.32    136.27 o 
   1  19   0     5468.22     4999.65    479.12 o 
   2  19   0        6.95     -124.97    124.97 o 
   3  19   0      388.14      322.51    155.99 o 
   4  19   0     3167.71     3263.80    293.80 o 
   5  19   0     2045.21     1914.44    275.00 o 
   6  19   0      313.60        4.91    140.32 o 
   7  19   0        6.65     -121.23    121.23 o 
   8  19   0        7.39      -59.24    164.79 o 
   9  19   0        0.49        9.46    139.14 o 
  10  19   0        0.94      130.81    151.17 o 
  11  19   0      231.98      227.08    152.07 o 
  12  19   0       39.00      -54.62    154.76 o 
   0  20   0      358.67     -163.98    175.93 o 
   1  20   0     2034.36     1591.50    220.54 o 
   2  20   0       14.77       33.93    143.97 o 
   3  20   0     1162.25      967.06    204.16 o 
   4  20   0      928.29      790.57    196.20 o 
   5  20   0     1114.08     1048.24    231.44 o 
   6  20   0      511.68      576.75    197.18 o 
   7  20   0      293.43      177.59    176.47 o 
   8  20   0     2015.51     2196.15    292.87 o 
   9  20   0      682.02      632.26    219.19 o 
  10  20   0        2.97     -111.00    195.27 o 
  11  20   0      151.91       17.48    216.07 o 
   1  21   0      159.14       36.79    151.55 o 
   2  21   0      617.58      674.36    190.73 o 
   3  21   0      796.43      798.20    200.04 o 
   4  21   0      297.96       85.73    156.68 o 
   5  21   0      459.14      456.39    193.14 o 
   6  21   0      146.91      152.15    194.31 o 
   7  21   0      288.53      187.94    201.45 o 
   8  21   0     2935.85     2444.26    423.60 o 
   9  21   0       87.42      186.16    219.53 o 
  10  21   0        0.72     -197.64    209.30 o 
   0  22   0     1887.60     1564.60    298.91 o 
   1  22   0      743.81      871.60    196.26 o 
   2  22   0      379.85      193.58    167.56 o 
   3  22   0      102.88       90.41    167.12 o 
   4  22   0     2128.01     1926.63    269.34 o 
   5  22   0     2271.28     2109.65    289.25 o 
   6  22   0       49.05     -170.75    170.75 o 
   7  22   0      444.28      595.67    221.95 o 
   8  22   0       48.83       68.83    193.91 o 
   9  22   0        7.58      122.60    214.99 o 
   1  23   0      385.15      348.07    178.99 o 
   2  23   0     1826.34     1785.82    268.87 o 
   3  23   0       23.89        3.61    166.35 o 
   4  23   0      284.78      324.83    181.95 o 
   5  23   0       25.91       41.06    179.33 o 
   6  23   0       18.11        5.45    179.69 o 
   7  23   0       34.17      143.09    216.80 o 
   0  24   0      285.77      169.10    244.25 o 
   1  24   0      263.42       96.01    174.52 o 
   2  24   0        1.63      -57.08    162.36 o 
   3  24   0        1.51      141.54    179.52 o 
   4  24   0       87.10      -35.48    187.67 o 
   2   0   1    63605.66    62698.36    565.37 o 
   4   0   1    25410.28    28540.25    425.31 o 
   6   0   1    17158.40    16511.97    380.90 o 
   8   0   1     6876.81     6600.01    278.42 o 
  10   0   1      145.38       90.53    107.61 o 
  12   0   1      974.25     1043.63    198.14 o 
  14   0   1     8182.77     7901.56    416.77 o 
  16   0   1      403.08      461.18    198.14 o 
  18   0   1     2471.47     1723.45    285.25 o 
   1   1   1     3342.73     3146.40     79.88 o 
   2   1   1     4247.68     4975.78    129.19 o 
   3   1   1     5328.43     5317.24    165.68 o 
   4   1   1    17055.31    18533.88    356.99 o 
   5   1   1    10120.24    11117.87    292.08 o 
   6   1   1    13467.51    13256.38    339.91 o 
   7   1   1    10844.25    10224.54    324.53 o 
   8   1   1     3929.99     3792.39    160.03 o 
   9   1   1     2463.56     2326.40    201.55 o 
  10   1   1    13508.59    12347.68    416.77 o 
  11   1   1     1052.88      960.85    117.14 o 
  12   1   1     4110.87     3774.57    199.86 o 
  13   1   1     1331.04     1421.99    160.03 o 
  14   1   1     1466.30     1624.36    174.37 o 
  15   1   1     2551.33     2351.48    188.13 o 
  16   1   1     1239.68      983.65    155.03 o 
  17   1   1      255.91       86.95    112.73 o 
  18   1   1      196.80      260.21    140.52 o 
  19   1   1      285.12      216.37    216.93 o 
   1   2   1    29850.59    29266.04    243.44 o 
   2   2   1    10231.73    10675.64    162.69 o 
   3   2   1    24792.60    26587.29    522.17 o 
   4   2   1    14557.60    15115.50    178.47 o 
   5   2   1      474.16      462.11     48.99 o 
   6   2   1     7240.60     7143.17    254.50 o 
   7   2   1     5152.87     5055.01    167.83 o 
   8   2   1     8351.97     7733.32    217.94 o 
   9   2   1     6249.66     6578.53    218.60 o 
  10   2   1     4885.23     4997.83    286.96 o 
  11   2   1     4740.13     4324.09    255.36 o 
  12   2   1     7183.98     6704.08    253.03 o 
  13   2   1      958.83     1140.54    183.62 o 
  14   2   1     2418.67     2214.58    183.83 o 
  15   2   1     1265.23     1200.63    262.19 o 
  16   2   1     2907.92     2192.48    268.17 o 
  17   2   1       66.70       -6.56    109.26 o 
  18   2   1      111.91       75.89    119.41 o 
  19   2   1      168.96      105.90    194.72 o 
   0   3   1     7579.25     6200.27    373.21 o 
   1   3   1      372.57      444.30     27.57 o 
   2   3   1    75787.88    76753.27   1387.15 o 
   3   3   1    14661.14    14520.92    383.95 o 
   4   3   1    12313.03    12589.63    131.76 o 
   5   3   1    12205.41    12292.11    142.18 o 
   6   3   1     6592.58     6658.91    179.35 o 
   7   3   1     5196.51     5285.22    142.00 o 
   8   3   1    14188.86    14031.85    415.06 o 
   9   3   1      658.45      630.26    131.52 o 
  10   3   1    27749.65    24605.19    421.50 o 
  11   3   1     1413.49     1102.59    254.50 o 
  12   3   1    10077.08     8943.49    411.65 o 
  13   3   1      186.92      147.40    107.41 o 
  14   3   1      664.17      653.62    132.59 o 
  15   3   1     2746.36     2654.02    204.11 o 
  16   3   1     1698.54     1500.30    181.70 o 
  17   3   1       25.82      -24.02    139.21 o 
  18   3   1     4677.54     4898.76    406.52 o 
   1   4   1    14484.07    14118.41    284.10 o 
   2   4   1    44896.33    47046.66    629.17 o 
   3   4   1     5797.64     5939.39    140.04 o 
   4   4   1    13814.29    13600.96    274.87 o 
   5   4   1     8457.79     8355.28    159.02 o 
   6   4   1     3298.23     3078.60     87.19 o 
   7   4   1     6874.54     6534.77    163.34 o 
   8   4   1    36128.70    34032.02    377.68 o 
   9   4   1      328.04      233.45     78.40 o 
  10   4   1     3399.76     3113.37    177.50 o 
  11   4   1      418.97      328.57    105.96 o 
  12   4   1    19537.97    18467.72    589.29 o 
  13   4   1     1586.56     1528.80    175.12 o 
  14   4   1     8474.43     7996.94    310.37 o 
  15   4   1      234.75      232.13    120.09 o 
  16   4   1      893.28      765.01    158.85 o 
  17   4   1      414.90       58.16    130.67 o 
  18   4   1      346.04      381.28    142.50 o 
   0   5   1    20159.20    20244.44    906.99 o 
   1   5   1    26820.44    26389.39    544.61 o 
   2   5   1     7732.75     8285.00    211.53 o 
   3   5   1     1316.55     1567.50    133.23 o 
   4   5   1    15974.35    15757.65    216.19 o 
   5   5   1    16760.71    16190.52    230.82 o 
   6   5   1     7897.46     8105.83    213.81 o 
   7   5   1     7467.93     7007.19    135.31 o 
   8   5   1     9372.54     9183.68    206.42 o 
   9   5   1     5478.53     5587.00    213.15 o 
  10   5   1     4242.58     3996.92    195.06 o 
  11   5   1     2155.32     2014.96    233.15 o 
  12   5   1     2263.34     2314.00    183.29 o 
  13   5   1      207.51      158.15    104.22 o 
  14   5   1     2243.51     2359.17    213.69 o 
  15   5   1     4605.62     4291.26    250.60 o 
  16   5   1     1392.20     1408.56    185.25 o 
  17   5   1      447.20      319.26    137.62 o 
  18   5   1     1517.00     1576.63    211.35 o 
   1   6   1    32100.19    31250.12    799.53 o 
   2   6   1     2444.95     2418.18     83.08 o 
   3   6   1     3166.77     3366.46     87.00 o 
   4   6   1     6331.77     6148.90    116.53 o 
   5   6   1     5104.61     5356.11    146.97 o 
   6   6   1     6013.23     5877.90    160.82 o 
   7   6   1     1294.20     1253.71     95.52 o 
   8   6   1     2011.56     2056.18     91.40 o 
   9   6   1    12628.12    11950.18    310.99 o 
  10   6   1     2236.01     2358.19    138.53 o 
  11   6   1     6586.60     6528.15    213.65 o 
  12   6   1     1450.71     1362.16    160.97 o 
  13   6   1      167.09      158.88    112.81 o 
  14   6   1      272.34      368.53    124.24 o 
  15   6   1      508.52      637.25    193.87 o 
  16   6   1      266.47      409.14    138.83 o 
  17   6   1      368.74      277.40    149.71 o 
  18   6   1      276.35      434.69    159.13 o 
   0   7   1    22067.14    20450.88    702.87 o 
   1   7   1     4914.22     5553.58    141.51 o 
   2   7   1     3121.66     3154.48     91.30 o 
   3   7   1    19529.99    20403.35    388.05 o 
   4   7   1     2740.84     2825.65    142.25 o 
   5   7   1    16203.11    16059.44    207.61 o 
   6   7   1    15218.72    15321.80    291.51 o 
   7   7   1     3664.99     3788.18    148.19 o 
   8   7   1     5588.23     5708.32    143.17 o 
   9   7   1     6023.74     6118.67    171.12 o 
  10   7   1      511.25      594.78     97.68 o 
  11   7   1      393.57      277.56     89.18 o 
  12   7   1      447.03      475.25    121.54 o 
  13   7   1       46.92       38.19    106.27 o 
  14   7   1      928.80     1036.51    180.87 o 
  15   7   1     1302.09     1107.39    182.91 o 
  16   7   1      910.16      894.51    184.19 o 
  17   7   1      450.94      408.02    155.11 o 
  18   7   1       66.49      -31.94    146.15 o 
   1   8   1     1001.80     1142.52     82.84 o 
   2   8   1    11817.52    12021.77    224.60 o 
   3   8   1     2142.27     2137.69     86.44 o 
   4   8   1     4540.76     4656.89    118.92 o 
   5   8   1    15439.39    15058.64    350.83 o 
   6   8   1     8958.71     9000.00    175.07 o 
   7   8   1       30.84       22.83     46.76 o 
   8   8   1      524.61      544.20     84.04 o 
   9   8   1     5548.21     6006.50    158.42 o 
  10   8   1     1508.46     1573.81    118.04 o 
  11   8   1      106.68       88.71     83.16 o 
  12   8   1       46.23       -6.83     91.79 o 
  13   8   1     2617.53     2458.68    505.59 o 
  14   8   1     1188.40      975.79    164.12 o 
  15   8   1      900.94     1016.14    188.13 o 
  16   8   1     1724.77     1682.05    219.71 o 
  17   8   1      954.98     1321.90    216.59 o 
  18   8   1     1273.86     1068.63    202.90 o 
   0   9   1     9611.22    10404.25    273.11 o 
   1   9   1     1989.81     2134.88    102.27 o 
   2   9   1     9729.02     9516.00    382.88 o 
   3   9   1    12050.94    11831.41    193.65 o 
   4   9   1     1441.97     1688.64     88.18 o 
   5   9   1     3771.76     3661.55    127.21 o 
   6   9   1     1333.18     1435.05     93.27 o 
   7   9   1    11271.08    11458.12    324.69 o 
   8   9   1      943.61     1000.80     92.72 o 
   9   9   1      601.24      615.14    106.51 o 
  10   9   1    16239.56    16396.86    266.75 o 
  11   9   1      318.77      248.46     94.95 o 
  12   9   1      657.16      703.90    128.62 o 
  13   9   1      288.96      279.32    109.48 o 
  14   9   1     1560.52     1798.10    212.53 o 
  15   9   1     5523.31     5600.13    479.12 o 
  16   9   1      163.89       14.50    142.50 o 
  17   9   1      516.55      381.27    269.88 o 
   1  10   1     4265.28     4665.69    229.30 o 
   2  10   1     4050.37     4527.14    141.23 o 
   3  10   1     1137.30     1148.35     87.03 o 
   4  10   1    13557.02    12488.55    288.68 o 
   5  10   1     8186.66     8104.84    176.28 o 
   6  10   1     4621.06     4552.34    144.43 o 
   7  10   1    12251.08    12430.50    366.60 o 
   8  10   1     2696.08     2744.29    131.84 o 
   9  10   1      439.11      551.26     86.89 o 
  10  10   1      628.71      742.23     80.56 o 
  11  10   1     6953.17     7682.32    186.11 o 
  12  10   1     2545.33     2968.25    164.52 o 
  13  10   1      295.16      323.47    101.88 o 
  14  10   1     4116.00     4452.85    200.33 o 
  15  10   1      885.56     1092.49    204.97 o 
  16  10   1     1352.99     1195.91    215.39 o 
  17  10   1      181.97      159.91    152.17 o 
   0  11   1     9726.39    10445.37    302.43 o 
   1  11   1    22178.69    21840.41    773.67 o 
   2  11   1     9079.60     8736.34    401.61 o 
   3  11   1    10689.99     9851.59    298.31 o 
   4  11   1     6894.13     6376.79    164.82 o 
   5  11   1     1494.46     1494.66    170.11 o 
   6  11   1     2138.85     1939.87    110.27 o 
   7  11   1      112.60        4.13     56.88 o 
   8  11   1     3458.48     3713.90    157.79 o 
   9  11   1     2678.66     2804.98    143.08 o 
  10  11   1     4034.97     4425.87    191.74 o 
  11  11   1     1342.00     1407.70    107.95 o 
  12  11   1     1951.47     2493.69    161.16 o 
  13  11   1      503.99      582.43    137.34 o 
  14  11   1      478.02      459.44    138.41 o 
  15  11   1      481.73      369.32    166.35 o 
  16  11   1      554.92      536.56    179.28 o 
  17  11   1      255.89       32.40    198.99 o 
   1  12   1    27793.42    28289.59    887.54 o 
   2  12   1    18491.55    17292.53    629.16 o 
   3  12   1     2683.51     2726.06    131.44 o 
   4  12   1     1084.77     1001.37    115.75 o 
   5  12   1     4122.17     3908.49    146.12 o 
   6  12   1     2717.91     2624.82    129.95 o 
   7  12   1    10825.33    10806.61    234.89 o 
   8  12   1     7393.40     7834.39    209.23 o 
   9  12   1     2830.15     2985.71    151.80 o 
  10  12   1      454.34      534.56    120.40 o 
  11  12   1      636.26      588.51    100.17 o 
  12  12   1     1704.87     1957.29    164.23 o 
  13  12   1     1282.92     1150.96    164.75 o 
  14  12   1      828.94      862.04    180.49 o 
  15  12   1       10.13        2.22    136.42 o 
  16  12   1       76.56       -4.99    170.64 o 
   0  13   1     2671.92     2743.34    195.57 o 
   1  13   1     1638.93     1830.91    123.45 o 
   2  13   1     1289.39     1440.09    117.28 o 
   3  13   1    11568.07    11046.31    366.11 o 
   4  13   1     3860.81     3516.48    150.78 o 
   5  13   1    13173.57    12862.26    254.58 o 
   6  13   1     1823.72     1962.99    128.11 o 
   7  13   1     1489.35     1725.92    125.49 o 
   8  13   1     2617.11     2760.46    174.82 o 
   9  13   1     1939.55     2042.36    174.75 o 
  10  13   1     2215.01     2195.87    185.95 o 
  11  13   1     2083.92     2237.63    187.39 o 
  12  13   1      432.71      418.45    105.54 o 
  13  13   1      416.68      454.46    141.24 o 
  14  13   1     1194.79     1371.50    186.23 o 
  15  13   1      485.12      590.89    170.91 o 
  16  13   1      160.85      260.37    203.55 o 
   1  14   1     5071.92     5701.96    321.60 o 
   2  14   1     1543.06     1770.44    151.62 o 
   3  14   1     2105.04     2104.73    138.07 o 
   4  14   1     3399.30     3329.78    155.54 o 
   5  14   1     7735.06     6998.15    247.09 o 
   6  14   1      573.34      486.97    108.65 o 
   7  14   1      759.98      758.65    125.26 o 
   8  14   1       65.13       85.96     91.08 o 
   9  14   1      518.61      470.35    116.93 o 
  10  14   1      814.45      831.58    143.63 o 
  11  14   1      596.18      818.34    148.01 o 
  12  14   1      216.48      304.19    110.15 o 
  13  14   1      949.75     1027.81    179.05 o 
  14  14   1      705.37      544.36    213.10 o 
  15  14   1       84.72       42.58    142.70 o 
   0  15   1      495.80      631.34    211.80 o 
   1  15   1     2487.23     2809.67    153.81 o 
   2  15   1     1983.27     2181.13    173.54 o 
   3  15   1     2686.22     2691.85    260.50 o 
   4  15   1     1251.62     1135.12    140.94 o 
   5  15   1     6480.83     6251.50    247.07 o 
   6  15   1      394.41      255.94    102.44 o 
   7  15   1     3073.46     2738.17    189.65 o 
   8  15   1      377.67      330.81    117.50 o 
   9  15   1     2647.52     2749.72    204.88 o 
  10  15   1      269.80      225.17    122.23 o 
  11  15   1      145.89      135.63    129.88 o 
  12  15   1      137.22       35.91    103.13 o 
  13  15   1     1071.62     1098.85    245.31 o 
  14  15   1      340.37      334.38    160.78 o 
  15  15   1      715.59      831.84    341.40 o 
   1  16   1      330.51      550.50    113.38 o 
   2  16   1     1715.05     1739.94    163.08 o 
   3  16   1     1443.75     1143.81    147.15 o 
   4  16   1    11558.13    10309.67    318.51 o 
   5  16   1     3615.80     3253.21    375.78 o 
   6  16   1     1475.84     1330.81    160.19 o 
   7  16   1       73.78      131.68    103.10 o 
   8  16   1      611.15      599.42    132.81 o 
   9  16   1      802.46      804.62    150.10 o 
  10  16   1      593.50      581.78    134.72 o 
  11  16   1      786.69      682.68    150.97 o 
  12  16   1      558.84      413.60    119.40 o 
  13  16   1      880.09      891.82    142.13 o 
  14  16   1      196.06      152.23    153.06 o 
   0  17   1     4695.55     5035.41    430.44 o 
   1  17   1     1003.12      933.29    184.33 o 
   2  17   1     3758.23     3691.17    265.23 o 
   3  17   1      346.65      407.15    157.98 o 
   4  17   1      858.04      888.27    148.00 o 
   5  17   1      191.72      104.23    102.20 o 
   6  17   1     1867.97     2086.78    248.52 o 
   7  17   1     1807.32     1738.77    185.43 o 
   8  17   1      253.13      119.30    114.11 o 
   9  17   1      642.61      684.77    148.54 o 
  10  17   1     2578.49     2842.76    234.94 o 
  11  17   1      335.10      293.08    138.39 o 
  12  17   1       48.14       46.70    140.16 o 
  13  17   1      371.48      335.27    126.86 o 
  14  17   1      941.37     1030.83    200.37 o 
   1  18   1     3568.82     4021.06    285.87 o 
   2  18   1      573.71      423.40    241.69 o 
   3  18   1     1887.08     2305.68    397.13 o 
   4  18   1     7296.47     6778.32    357.41 o 
   5  18   1      328.13      139.70    149.55 o 
   6  18   1     3476.04     3413.50    291.14 o 
   7  18   1     3144.61     3094.12    235.32 o 
   8  18   1      227.87      183.04    131.81 o 
   9  18   1      619.99      495.24    148.54 o 
  10  18   1       19.49      -82.32    129.45 o 
  11  18   1     1859.38     1850.85    217.74 o 
  12  18   1       15.87      -42.93    144.11 o 
  13  18   1      239.47      104.06    131.68 o 
   0  19   1     2757.72     2825.16    391.15 o 
   1  19   1     5615.51     5703.99    331.26 o 
   2  19   1      934.48      832.31    185.58 o 
   3  19   1     6464.96     6298.94    356.86 o 
   4  19   1       27.63      -36.32    136.41 o 
   5  19   1      617.83      634.33    194.72 o 
   6  19   1      187.19      220.49    159.05 o 
   7  19   1      841.52     1158.30    239.47 o 
   8  19   1     3408.89     2930.48    310.40 o 
   9  19   1      439.47      446.52    187.67 o 
  10  19   1      162.93        0.40    174.09 o 
  11  19   1     1263.64     1045.66    232.50 o 
  12  19   1      177.29      -84.60    251.94 o 
   1  20   1     3770.52     4132.42    292.24 o 
   2  20   1     5929.13     6006.78    349.53 o 
   3  20   1     1538.04     1591.44    232.30 o 
   4  20   1      507.28      434.33    181.16 o 
   5  20   1      706.79      617.78    206.89 o 
   6  20   1      400.66      311.12    356.99 o 
   7  20   1     1484.28      968.92    409.08 o 
   8  20   1        8.24      -61.11    175.78 o 
   9  20   1      146.90      184.50    205.83 o 
  10  20   1      352.75      132.90    209.90 o 
  11  20   1       15.97      123.68    203.38 o 
   0  21   1      799.30     1106.83    276.71 o 
   1  21   1      601.34      680.13    184.78 o 
   2  21   1       11.83       93.26    164.62 o 
   3  21   1     2241.35     2234.26    281.41 o 
   4  21   1       95.84      160.71    169.32 o 
   5  21   1      608.07      622.98    205.09 o 
   6  21   1     1071.75      723.27    203.38 o 
   7  21   1      594.46      389.08    209.30 o 
   8  21   1      324.64       47.51    195.64 o 
   9  21   1       74.39       -1.92    201.83 o 
  10  21   1     1330.76      732.46    256.95 o 
   1  22   1      105.37      144.49    160.51 o 
   2  22   1      230.02       85.20    162.57 o 
   3  22   1      472.50      301.60    181.53 o 
   4  22   1      139.16       19.30    168.46 o 
   5  22   1      761.67      533.52    201.47 o 
   6  22   1      778.82      483.66    208.61 o 
   7  22   1      365.80       96.68    192.00 o 
   8  22   1      178.42      102.23    209.34 o 
   0  23   1      596.09      198.14    220.34 o 
   1  23   1      520.09      421.48    179.33 o 
   2  23   1      950.72      847.32    221.95 o 
   3  23   1      287.76      285.82    190.79 o 
   4  23   1      667.35      260.32    178.97 o 
   5  23   1      217.06      192.63    301.48 o 
   6  23   1     1393.53      771.04    248.02 o 
   7  23   1      569.83      500.13    301.48 o 
   1  24   1      254.87      -70.27    173.12 o 
   2  24   1      319.99      382.87    194.58 o 
   3  24   1      275.12      346.76    183.36 o 
   4  24   1     1727.83     1329.32    294.64 o 
   2   0   2    24604.37    24447.84    219.19 o 
   4   0   2     8036.74     8776.10    230.59 o 
   6   0   2    25615.17    25219.74    471.43 o 
   8   0   2     9426.81     9051.10    331.37 o 
  10   0   2    16001.75    15417.10    481.68 o 
  12   0   2      630.99      585.87    155.43 o 
  14   0   2     3216.69     2632.15    266.46 o 
  16   0   2      384.93      251.09    160.56 o 
  18   0   2       57.58      -44.41    146.89 o 
   1   1   2    12112.43    13421.10    300.92 o 
   2   1   2    11423.94    12158.35    446.14 o 
   3   1   2     3271.15     3337.97     75.93 o 
   4   1   2    72222.18    77878.25   1803.59 o 
   5   1   2    34252.76    35665.34    505.59 o 
   6   1   2    28235.76    29277.15    538.04 o 
   7   1   2     3491.16     3028.23    137.05 o 
   8   1   2     1330.64     1239.54    108.62 o 
   9   1   2     5051.37     4590.38    190.45 o 
  10   1   2     8622.34     7785.41    345.03 o 
  11   1   2     2984.27     2771.37    169.69 o 
  12   1   2        4.15      -74.64     77.34 o 
  13   1   2     4354.09     4132.80    220.94 o 
  14   1   2     1158.96      883.44    147.75 o 
  15   1   2      146.95      150.81    107.41 o 
  16   1   2      809.14      770.46    150.05 o 
  17   1   2     1601.27     1647.43    205.93 o 
  18   1   2      697.09      840.50    228.88 o 
   0   2   2     6244.30     6403.58    201.55 o 
   1   2   2    34645.67    36032.09    325.12 o 
   2   2   2    18642.16    20050.60    462.26 o 
   3   2   2     4004.50     4666.87     79.65 o 
   4   2   2      993.40     1123.38     62.54 o 
   5   2   2     6282.97     6531.27    132.94 o 
   6   2   2     4609.86     4611.46    150.28 o 
   7   2   2    25278.30    25099.05    361.12 o 
   8   2   2     6070.34     5940.66    197.47 o 
   9   2   2    11697.31    11206.69    396.27 o 
  10   2   2      170.06      192.85     88.77 o 
  11   2   2     1927.56     1834.58    150.27 o 
  12   2   2     3300.09     2815.40    206.68 o 
  13   2   2     2712.10     2683.43    182.36 o 
  14   2   2      832.94      664.21    232.30 o 
  15   2   2      635.99      507.00    131.23 o 
  16   2   2     1091.94      999.93    168.63 o 
  17   2   2     1050.10     1163.70    172.03 o 
  18   2   2      117.06      245.65    138.84 o 
   1   3   2     8131.25     8384.32    439.83 o 
   2   3   2    44992.67    46003.18    408.45 o 
   3   3   2    34645.15    36711.34    588.74 o 
   4   3   2    38137.88    38699.16    365.33 o 
   5   3   2    22106.15    22004.86    291.41 o 
   6   3   2     1030.96     1272.84     81.17 o 
   7   3   2     7187.09     7119.62    202.91 o 
   8   3   2     1253.15      928.23     99.64 o 
   9   3   2     3511.94     3246.96    169.61 o 
  10   3   2     1131.22     1100.43    125.00 o 
  11   3   2     4245.56     3940.70    198.08 o 
  12   3   2     2619.20     2539.11    180.98 o 
  13   3   2     2243.61     1911.44    166.47 o 
  14   3   2     1126.31      974.71    191.30 o 
  15   3   2       84.62       31.87    135.79 o 
  16   3   2     2329.54     2219.38    212.74 o 
  17   3   2     1186.67      784.50    287.81 o 
  18   3   2      255.31       29.83    128.12 o 
   0   4   2     6247.89     6561.58    405.67 o 
   1   4   2     6647.27     7043.78    168.04 o 
   2   4   2       59.75       56.72     18.91 o 
   3   4   2     1394.00     1483.43     69.33 o 
   4   4   2     4704.27     4776.13    174.00 o 
   5   4   2     3140.14     3336.77     93.07 o 
   6   4   2     7078.45     6838.76    135.91 o 
   7   4   2     4769.23     4508.45    142.99 o 
   8   4   2     2571.76     2336.81    139.50 o 
   9   4   2     3138.79     3055.53    166.56 o 
  10   4   2    15318.94    14128.27    488.51 o 
  11   4   2      162.42      170.28     91.18 o 
  12   4   2      991.13      950.42    131.38 o 
  13   4   2     1641.31     1278.91    154.91 o 
  14   4   2      520.88      419.44    128.59 o 
  15   4   2      269.96      192.40    110.27 o 
  16   4   2      614.94      490.35    140.04 o 
  17   4   2      194.59      275.08    144.93 o 
  18   4   2       26.08       65.22    136.98 o 
   1   5   2    10127.47    10536.16    201.18 o 
   2   5   2    16123.86    16454.13    266.51 o 
   3   5   2     9097.28     9262.34    154.58 o 
   4   5   2    12064.36    12156.71    203.39 o 
   5   5   2     4344.65     4956.17    134.88 o 
   6   5   2      780.69      959.33     69.98 o 
   7   5   2    18197.76    18247.14    238.11 o 
   8   5   2      640.28      809.25    103.55 o 
   9   5   2     3174.96     3114.08    173.87 o 
  10   5   2      454.04      439.44    103.84 o 
  11   5   2     1106.98     1028.04    141.77 o 
  12   5   2     1727.01     1615.08    167.01 o 
  13   5   2     2864.70     2912.65    305.75 o 
  14   5   2      426.70      384.78    130.37 o 
  15   5   2      963.73      762.63    193.01 o 
  16   5   2     1148.86      916.51    167.32 o 
  17   5   2      310.99       82.48    193.87 o 
  18   5   2      971.85      811.93    256.21 o 
   0   6   2    18554.32    15519.40    238.69 o 
   1   6   2    16802.47    17016.58    212.40 o 
   2   6   2    23951.42    22926.66    419.86 o 
   3   6   2    21390.23    22153.63    373.75 o 
   4   6   2     3101.76     3497.23     91.62 o 
   5   6   2     1149.99     1272.99     86.28 o 
   6   6   2    13856.29    13494.08    238.06 o 
   7   6   2     1297.46     1213.46     84.32 o 
   8   6   2    16295.22    16202.45    380.16 o 
   9   6   2     2507.93     2630.01    140.03 o 
  10   6   2      794.25      929.28    107.69 o 
  11   6   2     3381.94     3417.93    204.72 o 
  12   6   2      125.32      139.15    154.58 o 
  13   6   2      791.16      726.21    138.64 o 
  14   6   2      183.10       91.57    110.80 o 
  15   6   2      135.11       80.53    119.89 o 
  16   6   2      222.59      190.22    141.77 o 
  17   6   2       13.50     -106.31    116.99 o 
  18   6   2      129.15      193.38    140.76 o 
   1   7   2     4452.56     4609.03    120.99 o 
   2   7   2    25342.53    24596.79    235.26 o 
   3   7   2     3556.57     3410.02    135.84 o 
   4   7   2    48182.43    47288.35    343.16 o 
   5   7   2     8683.67     9258.61    159.26 o 
   6   7   2    30349.60    30909.36    462.58 o 
   7   7   2     4218.91     4408.43    124.06 o 
   8   7   2      767.50      864.13     84.61 o 
   9   7   2     5528.53     5458.35    165.20 o 
  10   7   2     2676.18     2769.13    150.35 o 
  11   7   2     6150.37     6205.13    215.63 o 
  12   7   2      778.03      686.70    139.46 o 
  13   7   2      696.53      717.01    152.78 o 
  14   7   2      916.51      825.37    162.36 o 
  15   7   2      675.61      511.42    147.22 o 
  16   7   2     2194.50     2432.58    278.42 o 
  17   7   2      859.90      818.43    175.54 o 
  18   7   2      723.95      568.61    176.14 o 
   0   8   2    65849.92    62607.06   2650.94 o 
   1   8   2    13646.63    13827.08    378.93 o 
   2   8   2     4718.65     4513.02    116.00 o 
   3   8   2     1896.68     2062.25     83.24 o 
   4   8   2    16134.90    16239.14    355.60 o 
   5   8   2     2880.72     2785.60    111.67 o 
   6   8   2     4186.75     4482.54    128.69 o 
   7   8   2     9505.46     9453.21    226.32 o 
   8   8   2     3283.97     3055.73    117.15 o 
   9   8   2     6434.20     6555.57    183.99 o 
  10   8   2     6541.53     6527.38    192.87 o 
  11   8   2       26.24       -4.50     82.18 o 
  12   8   2      191.72      295.85    153.73 o 
  13   8   2     2769.42     2794.16    225.25 o 
  14   8   2     1600.00     1556.66    196.13 o 
  15   8   2     1718.81     1816.24    217.28 o 
  16   8   2       20.90       -1.33    126.21 o 
  17   8   2       46.78       59.34    150.37 o 
  18   8   2      113.35      203.26    223.76 o 
   1   9   2     8352.79     8293.37    195.51 o 
   2   9   2     7249.81     7256.76    169.37 o 
   3   9   2    11586.25    11050.06    210.54 o 
   4   9   2    17684.68    17596.41    258.57 o 
   5   9   2     4565.79     4967.04    133.44 o 
   6   9   2    10514.31    10564.79    193.96 o 
   7   9   2     4407.36     4539.95    142.66 o 
   8   9   2     2861.36     2961.36    128.30 o 
   9   9   2     3906.18     4238.95    127.58 o 
  10   9   2     3557.75     3545.92    158.39 o 
  11   9   2     4592.47     4461.39    178.19 o 
  12   9   2     2202.58     2261.27    198.13 o 
  13   9   2     2014.14     2192.71    234.01 o 
  14   9   2      485.43      528.23    159.57 o 
  15   9   2      155.59      152.96    129.80 o 
  16   9   2      389.28      475.16    158.00 o 
  17   9   2     2270.59     2545.27    344.18 o 
   0  10   2     9616.99     9524.49    943.71 o 
   1  10   2     2598.90     2680.31    112.98 o 
   2  10   2     7262.27     7103.63    363.32 o 
   3  10   2     1141.74     1169.54     84.57 o 
   4  10   2     3766.00     3589.02    121.21 o 
   5  10   2      233.27      231.93     52.10 o 
   6  10   2     8353.42     8355.90    183.04 o 
   7  10   2     7178.28     7452.90    284.75 o 
   8  10   2      856.42      849.33     87.77 o 
   9  10   2     8045.73     8534.74    202.94 o 
  10  10   2     2171.93     2404.84    127.67 o 
  11  10   2     1555.26     1721.16    119.37 o 
  12  10   2      607.20      509.77    118.38 o 
  13  10   2     6133.86     6068.57    354.34 o 
  14  10   2      140.72       95.68    224.61 o 
  15  10   2     2577.90     3129.74    288.39 o 
  16  10   2      554.39      416.69    162.65 o 
  17  10   2      114.72       73.20    163.98 o 
   1  11   2     7665.49     7452.43    215.48 o 
   2  11   2     1179.99     1231.20    147.18 o 
   3  11   2    12121.28    11718.92    309.35 o 
   4  11   2     5160.41     4890.68    158.89 o 
   5  11   2     9312.85     9146.58    265.45 o 
   6  11   2      507.55      533.44     78.55 o 
   7  11   2       89.06       51.17     59.49 o 
   8  11   2     1160.82     1304.29    108.49 o 
   9  11   2     1695.77     1921.89    175.60 o 
  10  11   2      278.93      399.81     87.81 o 
  11  11   2      902.42      873.54    120.43 o 
  12  11   2      293.70      421.08    127.82 o 
  13  11   2     1735.57     1720.32    175.91 o 
  14  11   2       16.91     -134.05    144.43 o 
  15  11   2      863.35      969.45    201.04 o 
  16  11   2      425.04      545.60    184.73 o 
  17  11   2     1146.90      619.70    311.72 o 
   0  12   2    17904.10    18111.40    590.99 o 
   1  12   2     3571.86     3545.41    223.03 o 
   2  12   2     1988.01     1959.45    118.77 o 
   3  12   2    10419.80    10158.77    257.63 o 
   4  12   2     1135.42     1377.70    113.16 o 
   5  12   2     4738.87     4451.81    148.39 o 
   6  12   2     4652.06     4279.07    189.18 o 
   7  12   2     6016.03     5803.57    219.02 o 
   8  12   2     2876.84     2890.76    177.06 o 
   9  12   2     2093.09     2361.07    239.83 o 
  10  12   2     1068.10     1063.49    112.64 o 
  11  12   2      157.26       64.18     95.84 o 
  12  12   2      189.39       84.97     95.38 o 
  13  12   2      311.90      229.36    126.10 o 
  14  12   2      255.21      295.68    141.00 o 
  15  12   2     2158.80     2272.23    274.68 o 
  16  12   2       23.80      -22.04    166.54 o 
   1  13   2     4612.87     4881.00    200.19 o 
   2  13   2    12443.98    12622.05    907.58 o 
   3  13   2     1312.55     1255.36    146.44 o 
   4  13   2     3583.06     3238.46    175.28 o 
   5  13   2     3148.07     3010.59    168.05 o 
   6  13   2     2445.75     2446.28    170.35 o 
   7  13   2     2048.77     1995.05    163.35 o 
   8  13   2     1032.69     1063.10    138.56 o 
   9  13   2     1582.66     1514.58    158.08 o 
  10  13   2     1448.75     1413.06    162.99 o 
  11  13   2     1759.75     1647.50    136.65 o 
  12  13   2     5354.28     6093.36    242.74 o 
  13  13   2      381.27      393.11    144.26 o 
  14  13   2      320.04      356.78    169.94 o 
  15  13   2      974.40      842.30    223.85 o 
  16  13   2      255.46      236.67    318.56 o 
   0  14   2     6510.22     7327.41    282.98 o 
   1  14   2     3452.40     3065.74    175.40 o 
   2  14   2     2113.85     2171.75    158.24 o 
   3  14   2     2370.37     2220.75    163.87 o 
   4  14   2      926.76      958.60    128.85 o 
   5  14   2      737.65      593.53    114.94 o 
   6  14   2     3480.27     3198.53    185.42 o 
   7  14   2     1240.04     1323.62    148.00 o 
   8  14   2     2628.83     2574.89    181.25 o 
   9  14   2     2609.90     2779.75    189.08 o 
  10  14   2      700.31      967.99    146.25 o 
  11  14   2      335.46       96.09     90.29 o 
  12  14   2     1926.94     2733.07    201.82 o 
  13  14   2      446.98      666.86    139.57 o 
  14  14   2      407.58      622.52    172.82 o 
  15  14   2      523.68      601.34    173.84 o 
   1  15   2     3322.10     3224.35    251.19 o 
   2  15   2     2378.93     2270.01    168.02 o 
   3  15   2     4837.59     4654.25    211.76 o 
   4  15   2     1153.08      924.59    129.10 o 
   5  15   2     1361.68     1330.62    155.01 o 
   6  15   2     3551.37     3324.38    196.64 o 
   7  15   2       42.99       -1.90     90.30 o 
   8  15   2     1087.86     1198.40    157.28 o 
   9  15   2     2407.93     2518.81    203.98 o 
  10  15   2       60.10      326.58    124.39 o 
  11  15   2     4821.59     5614.59    262.89 o 
  12  15   2      231.06       69.19    109.77 o 
  13  15   2       42.21     -107.36    107.36 o 
  14  15   2      958.91      867.53    181.55 o 
  15  15   2      254.04      281.96    174.96 o 
   0  16   2    10877.24    11179.36    597.83 o 
   1  16   2     1420.82     1357.29    210.09 o 
   2  16   2     5913.96     5978.35    318.32 o 
   3  16   2      416.42      381.78    153.38 o 
   4  16   2     1236.84     1303.88    201.98 o 
   5  16   2     4712.83     4630.88    285.78 o 
   6  16   2      998.87      894.87    141.62 o 
   7  16   2     2722.68     2798.28    210.03 o 
   8  16   2     1778.16     1871.14    190.78 o 
   9  16   2      224.23      301.47    124.14 o 
  10  16   2     1094.31     1246.35    185.07 o 
  11  16   2       10.70      -18.32    125.51 o 
  12  16   2      493.80      517.20    141.54 o 
  13  16   2     2005.13     2462.54    214.65 o 
  14  16   2       61.95      -25.79    146.42 o 
   1  17   2      584.40      718.56    170.72 o 
   2  17   2      908.30     1210.33    191.62 o 
   3  17   2      314.36      331.12    167.53 o 
   4  17   2     1031.29      916.06    177.35 o 
   5  17   2      870.20      919.45    231.44 o 
   6  17   2      599.27      794.24    186.46 o 
   7  17   2       78.71       87.85    137.29 o 
   8  17   2      805.01      754.00    145.71 o 
   9  17   2     1053.12     1005.99    166.99 o 
  10  17   2      543.33      480.68    143.97 o 
  11  17   2     1078.69     1098.21    173.85 o 
  12  17   2     1421.41     1760.19    198.71 o 
  13  17   2      641.53      487.38    145.79 o 
  14  17   2      230.08      213.89    237.42 o 
   0  18   2      923.60      749.85    252.80 o 
   1  18   2     1653.61     1951.80    241.48 o 
   2  18   2     1194.00     1613.75    225.40 o 
   3  18   2      141.96      213.26    153.99 o 
   4  18   2     1373.21     1406.13    234.01 o 
   5  18   2     1334.14     1383.83    213.11 o 
   6  18   2      798.42      460.37    171.43 o 
   7  18   2     1763.31     2090.42    261.56 o 
   8  18   2      358.35      287.38    176.76 o 
   9  18   2     2202.81     1959.49    251.72 o 
  10  18   2       25.37      -42.38    170.52 o 
  11  18   2      101.52      254.37    420.19 o 
  12  18   2      732.63      554.46    157.67 o 
  13  18   2      753.85      594.12    184.41 o 
   1  19   2     5486.80     5835.70    344.92 o 
   2  19   2      658.78      601.24    174.82 o 
   3  19   2     1170.92     1133.34    210.36 o 
   4  19   2     1527.14     1280.01    221.54 o 
   5  19   2      601.41      601.73    180.37 o 
   6  19   2     1258.18     1266.49    235.29 o 
   7  19   2      667.33      424.22    213.51 o 
   8  19   2      414.30      275.56    263.04 o 
   9  19   2      502.66      184.47    187.97 o 
  10  19   2      663.65      400.38    190.79 o 
  11  19   2      312.60      323.65    335.64 o 
  12  19   2      303.27      255.95    188.42 o 
   0  20   2     2142.77     2208.54    379.19 o 
   1  20   2      541.19      388.07    167.91 o 
   2  20   2      706.89      999.16    203.30 o 
   3  20   2     1379.97     1580.81    256.40 o 
   4  20   2     1323.44     1248.06    231.45 o 
   5  20   2     2338.85     2337.28    289.75 o 
   6  20   2     2123.60     2061.06    272.57 o 
   7  20   2      176.51        3.29    169.43 o 
   8  20   2      315.37      420.55    211.80 o 
   9  20   2      643.32      579.17    232.30 o 
  10  20   2      159.30      -25.80    200.22 o 
  11  20   2       62.19      126.40    309.16 o 
   1  21   2      373.98      296.41    166.95 o 
   2  21   2      569.96      602.38    192.61 o 
   3  21   2     1247.81     1656.52    256.41 o 
   4  21   2       15.76      -83.84    161.63 o 
   5  21   2      737.86      715.86    275.00 o 
   6  21   2      102.33       30.02    192.16 o 
   7  21   2      257.95      271.79    190.12 o 
   8  21   2     2676.26     2711.17    337.58 o 
   9  21   2       11.77      -85.04    277.56 o 
  10  21   2      448.56      251.09    353.57 o 
   0  22   2      187.80      210.09    239.13 o 
   1  22   2      513.91      447.23    185.25 o 
   2  22   2       43.72     -111.37    160.03 o 
   3  22   2       23.21      113.32    345.03 o 
   4  22   2     1625.47     1421.59    256.08 o 
   5  22   2     1102.78      930.33    224.56 o 
   6  22   2      176.21      -76.15    195.57 o 
   7  22   2      688.99      507.89    212.53 o 
   8  22   2      647.14      377.70    241.35 o 
   1  23   2      792.59      643.55    201.03 o 
   2  23   2      762.26      925.36    300.62 o 
   3  23   2       95.74      220.52    208.03 o 
   4  23   2      410.21      277.38    206.92 o 
   5  23   2       24.01       80.26    190.61 o 
   6  23   2      558.78      282.52    205.33 o 
   7  23   2       46.46      368.94    360.40 o 
   0  24   2     1100.20      608.08    275.00 o 
   1  24   2       83.65       87.25    386.03 o 
   2  24   2      335.95      225.06    187.16 o 
   3  24   2      193.33      207.60    197.01 o 
   4  24   2      309.94       36.53    198.07 o 
   2   0   3    83611.12    87017.95    928.34 o 
   4   0   3     6117.36     5619.57    189.60 o 
   6   0   3    19407.32    20384.18    428.73 o 
   8   0   3    30019.99    29293.51    587.58 o 
  10   0   3      161.54      146.89    121.27 o 
  12   0   3      942.18     1108.54    198.14 o 
  14   0   3     1697.83     1643.17    237.42 o 
  16   0   3      285.92      146.89    157.14 o 
  18   0   3     1273.89     1404.04    281.83 o 
   0   1   3      413.95      399.00     33.61 o 
   1   1   3    58968.49    65286.36    649.14 o 
   2   1   3     4510.63     4795.01     80.94 o 
   3   1   3     8082.36     9334.18    200.20 o 
   4   1   3    12267.00    12565.32    240.11 o 
   5   1   3    29559.68    29779.18    360.40 o 
   6   1   3     7115.01     7188.32    181.75 o 
   7   1   3      295.77      340.31     67.85 o 
   8   1   3     5823.52     5441.66    185.95 o 
   9   1   3      481.93      526.24     92.90 o 
  10   1   3     7556.73     6951.39    290.37 o 
  11   1   3       90.22      132.06     83.94 o 
  12   1   3     1631.07     1587.24    159.95 o 
  13   1   3      940.23      750.68    134.18 o 
  14   1   3     1204.18     1187.37    161.72 o 
  15   1   3      513.44      300.94    122.75 o 
  16   1   3     1513.07     1133.29    164.12 o 
  17   1   3      839.50      757.91    173.37 o 
  18   1   3      666.29      482.97    143.09 o 
   1   2   3     5883.30     6759.57    211.60 o 
   2   2   3     1994.42     2200.88     64.09 o 
   3   2   3     9798.76    10645.80    142.47 o 
   4   2   3      340.32      333.32     41.60 o 
   5   2   3      492.46      443.18     51.11 o 
   6   2   3    22141.50    21443.23    412.25 o 
   7   2   3    12271.20    12898.90    264.37 o 
   8   2   3     4696.48     4471.62    177.53 o 
   9   2   3     5068.27     4850.53    193.07 o 
  10   2   3     1440.69     1315.64    251.09 o 
  11   2   3    17665.37    15639.29    358.04 o 
  12   2   3     2403.62     2214.30    244.25 o 
  13   2   3      564.64      436.19    111.88 o 
  14   2   3     3855.11     3922.15    538.90 o 
  15   2   3      493.46      325.03    123.05 o 
  16   2   3     2438.28     1908.29    222.90 o 
  17   2   3      171.67       84.44    121.27 o 
  18   2   3       81.97       50.01    127.41 o 
   0   3   3    29588.39    25240.24    481.68 o 
   1   3   3     1506.05     1265.21    135.79 o 
   2   3   3     9568.57    10595.27    141.29 o 
   3   3   3     9861.24    10643.19    207.09 o 
   4   3   3    13726.67    14110.15    302.41 o 
   5   3   3     4639.77     4340.29    117.38 o 
   6   3   3      186.53      150.83     46.63 o 
   7   3   3       25.84       18.69     42.00 o 
   8   3   3    32747.80    29964.78    596.12 o 
   9   3   3     3656.43     3548.13    204.97 o 
  10   3   3     6339.22     6175.87    228.12 o 
  11   3   3      129.38       22.20     81.70 o 
  12   3   3     5516.71     5243.52    232.87 o 
  13   3   3      683.06      685.14    162.27 o 
  14   3   3     4383.51     3748.94    226.46 o 
  15   3   3     1289.50     1086.89    159.54 o 
  16   3   3     4388.41     3881.75    290.37 o 
  17   3   3        7.84       16.79    126.66 o 
  18   3   3     1596.83     1434.60    279.27 o 
   1   4   3     5203.34     4749.69    158.05 o 
   2   4   3    54316.71    57479.41   1418.56 o 
   3   4   3     7105.79     7086.71    140.53 o 
   4   4   3     5579.25     5643.11    108.44 o 
   5   4   3    20090.14    21320.21    220.53 o 
   6   4   3    20741.61    20337.42    264.95 o 
   7   4   3     2186.63     2196.95    108.33 o 
   8   4   3    19926.59    19242.15    499.47 o 
   9   4   3     1020.93     1029.72    120.84 o 
  10   4   3      815.04      794.84    154.58 o 
  11   4   3     4314.10     4402.25    211.32 o 
  12   4   3     4132.14     4146.84    319.41 o 
  13   4   3      177.89      155.43    101.45 o 
  14   4   3     7150.31     6539.69    282.34 o 
  15   4   3      277.33      341.99    116.43 o 
  16   4   3      798.37      753.71    158.74 o 
  17   4   3       60.25      162.78    127.96 o 
  18   4   3       45.28      -88.27    134.08 o 
   0   5   3     1065.79      854.52     50.84 o 
   1   5   3    28202.99    28214.09    314.29 o 
   2   5   3     2239.55     2145.89    110.44 o 
   3   5   3     7962.66     8235.57    220.34 o 
   4   5   3    18599.77    18128.85    309.29 o 
   5   5   3    35856.18    35414.34    413.45 o 
   6   5   3     5212.63     5389.87    128.33 o 
   7   5   3     4506.59     4847.58    128.66 o 
   8   5   3     6039.67     5650.83    176.06 o 
   9   5   3     1726.87     1676.42    173.37 o 
  10   5   3     6835.24     6888.90    247.71 o 
  11   5   3      391.99      373.97    111.68 o 
  12   5   3      629.61      548.90    119.41 o 
  13   5   3      564.55      536.29    135.68 o 
  14   5   3     1376.68     1228.00    166.47 o 
  15   5   3      777.05      811.51    163.05 o 
  16   5   3     1150.74     1162.57    177.76 o 
  17   5   3      745.44      720.97    162.44 o 
  18   5   3     1181.74     1186.06    194.80 o 
   1   6   3    35995.05    35131.67    563.84 o 
   2   6   3     9731.20     9922.71    263.30 o 
   3   6   3    12249.84    12429.37    457.82 o 
   4   6   3     6067.29     5933.77    316.85 o 
   5   6   3     7068.20     7069.02    217.80 o 
   6   6   3     5994.36     6102.62    165.92 o 
   7   6   3     2374.43     2266.04    101.90 o 
   8   6   3     5452.01     5450.12    149.21 o 
   9   6   3     4197.61     4132.38    162.69 o 
  10   6   3     2323.62     2086.61    166.56 o 
  11   6   3    11378.41    10560.64    478.26 o 
  12   6   3     3179.00     3279.87    232.30 o 
  13   6   3      418.44      589.02    134.00 o 
  14   6   3     1597.89     1862.18    204.07 o 
  15   6   3      264.81      112.68    126.66 o 
  16   6   3      211.93       92.70    131.22 o 
  17   6   3      252.97      324.95    152.75 o 
  18   6   3      258.75      320.07    152.69 o 
   0   7   3    39000.98    41157.80    407.07 o 
   1   7   3     3067.10     2812.73     81.94 o 
   2   7   3     3640.52     3781.06     93.57 o 
   3   7   3    18861.53    19252.72    274.60 o 
   4   7   3     1263.42     1267.53     66.41 o 
   5   7   3    11296.75    11457.67    188.39 o 
   6   7   3     3393.12     3582.96    176.77 o 
   7   7   3     1001.03     1042.26     85.55 o 
   8   7   3    15837.55    15788.31    252.57 o 
   9   7   3     5307.09     5236.94    161.64 o 
  10   7   3     3133.78     3397.76    165.19 o 
  11   7   3      778.30      937.59    142.38 o 
  12   7   3     2014.62     1883.95    188.37 o 
  13   7   3     1213.31     1390.63    177.50 o 
  14   7   3     2910.36     2802.59    225.47 o 
  15   7   3      816.90     1010.10    176.25 o 
  16   7   3      492.08      430.84    157.83 o 
  17   7   3       17.30      115.07    143.59 o 
  18   7   3      184.31       30.39    150.28 o 
   1   8   3     6672.67     7115.36    331.70 o 
   2   8   3    20458.76    19682.58    587.01 o 
   3   8   3    18281.72    17842.96    238.43 o 
   4   8   3      604.47      655.18     56.87 o 
   5   8   3     2386.76     2446.18     93.04 o 
   6   8   3     1924.41     1853.45     92.18 o 
   7   8   3      421.42      336.25     66.80 o 
   8   8   3     3560.93     3801.44    142.69 o 
   9   8   3     2213.65     2246.86    122.54 o 
  10   8   3      643.78      803.53    100.12 o 
  11   8   3     2218.17     2347.68    212.66 o 
  12   8   3     1968.24     2387.02    207.66 o 
  13   8   3      304.36      185.11    269.88 o 
  14   8   3     1469.56     1437.39    193.82 o 
  15   8   3      104.38       72.59    123.19 o 
  16   8   3       57.64       51.24    132.86 o 
  17   8   3      555.07      607.37    175.02 o 
   0   9   3    13424.94    12225.51    433.00 o 
   1   9   3     2644.70     2267.92     90.66 o 
   2   9   3     2170.61     2488.83    168.63 o 
   3   9   3     1479.52     1444.27     83.04 o 
   4   9   3     5452.51     5414.18    128.10 o 
   5   9   3    18502.02    18549.04    263.55 o 
   6   9   3     1560.84     1618.67     91.54 o 
   7   9   3      928.73      966.52     82.97 o 
   8   9   3     4933.89     5182.63    143.77 o 
   9   9   3     4138.01     4229.55    161.86 o 
  10   9   3     5235.51     5375.11    224.35 o 
  11   9   3      482.78      480.80     97.38 o 
  12   9   3      499.13      442.18    169.10 o 
  13   9   3     1407.06     1631.86    202.91 o 
  14   9   3      652.32      780.09    168.00 o 
  15   9   3     1218.65     1071.73    194.95 o 
  16   9   3      173.57      142.69    146.01 o 
  17   9   3      981.62     1229.64    223.28 o 
   1  10   3     9465.24     8761.48    168.61 o 
   2  10   3     9114.58     9171.78    369.15 o 
   3  10   3     5133.51     5100.52    138.68 o 
   4  10   3     3488.22     3285.17    113.71 o 
   5  10   3     2022.40     2174.37    110.45 o 
   6  10   3     9206.70     9198.14    185.62 o 
   7  10   3     6248.65     6125.24    162.74 o 
   8  10   3     3088.35     3254.52    174.58 o 
   9  10   3     2227.31     2658.29    143.27 o 
  10  10   3     1338.87     1438.89    127.58 o 
  11  10   3     4845.55     5298.40    201.06 o 
  12  10   3      400.67      435.58    122.79 o 
  13  10   3     1387.35     1557.46    210.11 o 
  14  10   3     4228.02     4493.90    293.49 o 
  15  10   3      769.39      999.67    201.01 o 
  16  10   3      651.31      705.87    194.43 o 
  17  10   3      566.52      524.25    189.74 o 
   0  11   3    10746.87    10290.13    879.66 o 
   1  11   3     3217.19     3468.13    122.14 o 
   2  11   3     1506.93     1542.70     99.03 o 
   3  11   3    16180.39    15786.11    636.09 o 
   4  11   3     3291.40     3254.19    167.65 o 
   5  11   3     2376.77     2186.55    136.96 o 
   6  11   3      897.15     1056.06    114.02 o 
   7  11   3     1453.46     1482.69    131.73 o 
   8  11   3     6865.60     7329.97    247.03 o 
   9  11   3     1973.48     2380.76    226.57 o 
  10  11   3     3140.98     3333.40    165.55 o 
  11  11   3     2144.94     2340.52    209.69 o 
  12  11   3      935.86      938.48    128.90 o 
  13  11   3     1055.27     1112.23    152.00 o 
  14  11   3      845.23      983.28    247.67 o 
  15  11   3     1363.61     1660.53    313.43 o 
  16  11   3      320.16      411.65    182.38 o 
  17  11   3      352.62      372.36    252.80 o 
   1  12   3    14229.00    13763.38    284.35 o 
   2  12   3     2806.78     2701.83    151.81 o 
   3  12   3    14575.74    14145.38    305.10 o 
   4  12   3     5983.53     5696.68    203.34 o 
   5  12   3     8684.94     7902.21    240.43 o 
   6  12   3     3405.89     3280.73    173.23 o 
   7  12   3     5864.07     5996.44    430.12 o 
   8  12   3     3123.32     3103.07    177.25 o 
   9  12   3      265.42      288.10     98.97 o 
  10  12   3      752.52      892.61    122.52 o 
  11  12   3      881.43     1051.16    126.44 o 
  12  12   3     3092.49     3265.01    188.91 o 
  13  12   3      188.30       70.14    118.92 o 
  14  12   3      673.68      912.06    201.12 o 
  15  12   3      178.52       42.71    161.24 o 
  16  12   3      183.03      325.99    197.90 o 
   0  13   3    14355.26    14848.31    625.16 o 
   1  13   3     1857.52     1981.06    146.94 o 
   2  13   3     3810.49     3738.34    177.56 o 
   3  13   3     7538.94     7447.36    240.50 o 
   4  13   3      922.91      924.11    120.66 o 
   5  13   3     8404.95     8115.86    253.86 o 
   6  13   3     4566.05     4264.83    195.46 o 
   7  13   3      874.40      754.59    114.28 o 
   8  13   3      377.40      452.41    106.76 o 
   9  13   3      893.54      817.12    127.67 o 
  10  13   3      952.52      793.91    120.53 o 
  11  13   3      404.70      291.59    109.21 o 
  12  13   3      689.23      698.80    136.42 o 
  13  13   3       52.52      -86.87    106.49 o 
  14  13   3       69.87       30.86    150.14 o 
  15  13   3      708.06     1044.46    231.86 o 
  16  13   3       69.58      -64.91    252.80 o 
   1  14   3    13001.70    13332.83    432.93 o 
   2  14   3      460.73      369.63    133.21 o 
   3  14   3     3743.53     3743.77    191.45 o 
   4  14   3      237.44      135.52     86.93 o 
   5  14   3     1939.01     1849.10    164.12 o 
   6  14   3     1869.90     1740.12    154.28 o 
   7  14   3     1161.71     1240.71    148.55 o 
   8  14   3      149.90      118.78     99.46 o 
   9  14   3     1178.79     1115.35    152.93 o 
  10  14   3        0.85      -82.76     94.08 o 
  11  14   3      196.90      209.06    106.72 o 
  12  14   3      457.54      365.15    116.94 o 
  13  14   3       54.95       63.45    110.60 o 
  14  14   3     1750.12     1912.27    216.90 o 
  15  14   3      242.43      401.26    194.35 o 
   0  15   3     2768.04     2925.93    363.82 o 
   1  15   3     1964.08     2307.46    351.86 o 
   2  15   3      446.91      515.92    148.98 o 
   3  15   3     4180.92     4020.00    270.51 o 
   4  15   3      839.76      790.17    251.09 o 
   5  15   3      455.14      357.81    180.20 o 
   6  15   3      579.29      525.73    113.50 o 
   7  15   3      403.75      268.06    112.77 o 
   8  15   3      530.30      595.80    128.07 o 
   9  15   3     6144.62     5961.64    263.95 o 
  10  15   3      411.24      361.36    161.26 o 
  11  15   3      299.48      103.88    112.27 o 
  12  15   3      131.99       97.39    108.02 o 
  13  15   3     1628.62     1875.49    185.70 o 
  14  15   3      373.56      271.48    156.14 o 
  15  15   3      658.31      206.68    322.83 o 
   1  16   3      340.76      420.41    148.46 o 
   2  16   3      842.54      706.78    163.18 o 
   3  16   3      812.83      724.80    178.56 o 
   4  16   3     1364.30     1194.62    202.17 o 
   5  16   3      909.73      876.40    185.16 o 
   6  16   3     4936.22     4527.84    347.59 o 
   7  16   3     1039.28      767.10    171.90 o 
   8  16   3      400.79      338.06    159.75 o 
   9  16   3       33.90       57.87    110.57 o 
  10  16   3     2982.74     2874.42    225.72 o 
  11  16   3     3755.65     3765.50    222.39 o 
  12  16   3     1396.92     1739.73    181.26 o 
  13  16   3     1438.31     1348.72    179.50 o 
  14  16   3      174.19      127.40    198.72 o 
   0  17   3    11552.89    13406.69    664.44 o 
   1  17   3       87.58      129.04    139.46 o 
   2  17   3      198.78      279.52    146.08 o 
   3  17   3      612.07      930.05    194.72 o 
   4  17   3      688.42      636.99    174.15 o 
   5  17   3      256.36       81.54    137.12 o 
   6  17   3     3426.57     3242.49    318.56 o 
   7  17   3     2553.79     2398.27    275.82 o 
   8  17   3     1794.13     1828.89    347.59 o 
   9  17   3      697.39      786.82    194.06 o 
  10  17   3     1933.47     1926.06    255.98 o 
  11  17   3       61.87       15.70    124.33 o 
  12  17   3      177.45      257.36    133.26 o 
  13  17   3      801.64      632.74    152.69 o 
   1  18   3     1998.60     2433.45    282.69 o 
   2  18   3     3299.46     3062.51    285.51 o 
   3  18   3     6189.75     6540.04    367.78 o 
   4  18   3     2058.89     2256.17    678.96 o 
   5  18   3     1803.94     1513.82    237.22 o 
   6  18   3     1065.91     1141.01    219.36 o 
   7  18   3      883.67      717.00    204.50 o 
   8  18   3      160.27      192.16    167.88 o 
   9  18   3      539.66      384.61    195.62 o 
  10  18   3      241.64      279.15    173.31 o 
  11  18   3       49.87        9.47    129.60 o 
  12  18   3      169.07      -64.13    130.79 o 
  13  18   3      421.69      333.30    208.87 o 
   0  19   3     1468.77     2123.14    367.24 o 
   1  19   3      489.35      697.01    195.11 o 
   2  19   3     1822.44     1879.53    260.48 o 
   3  19   3     4044.72     4460.52    329.08 o 
   4  19   3      855.00      759.26    202.58 o 
   5  19   3     1978.32     2126.56    274.58 o 
   6  19   3      604.19      608.15    207.19 o 
   7  19   3       95.67      -83.88    164.14 o 
   8  19   3       11.12     -104.74    167.28 o 
   9  19   3     2348.52     2398.21    435.56 o 
  10  19   3      781.93      691.89    214.32 o 
  11  19   3      779.95      642.68    280.12 o 
  12  19   3       73.98      121.81    234.01 o 
   1  20   3     1937.01     2278.16    262.06 o 
   2  20   3      377.31      358.27    226.32 o 
   3  20   3      654.35      808.42    247.67 o 
   4  20   3     1477.70     1473.94    246.38 o 
   5  20   3      696.78      632.88    228.88 o 
   6  20   3     1155.79     1057.10    224.03 o 
   7  20   3     1775.80     1892.38    311.72 o 
   8  20   3     1125.14     1169.70    263.27 o 
   9  20   3      112.25      -84.90    191.15 o 
  10  20   3      279.16      258.71    204.00 o 
   0  21   3     2625.65     2941.31    418.48 o 
   1  21   3     1372.14     1230.12    213.26 o 
   2  21   3       84.48        2.61    153.96 o 
   3  21   3     1148.54     1373.24    249.41 o 
   4  21   3      529.76      452.57    213.15 o 
   5  21   3       86.74       32.86    165.99 o 
   6  21   3      972.27      489.60    199.66 o 
   7  21   3      858.34      655.61    245.04 o 
   8  21   3      179.46     -183.04    183.04 o 
   9  21   3      524.32      -65.12    210.36 o 
   1  22   3      481.16      597.38    191.12 o 
   2  22   3      380.23      190.94    188.79 o 
   3  22   3     1962.69     2265.96    308.50 o 
   4  22   3     1023.86     1041.82    232.68 o 
   5  22   3      285.51      357.72    215.47 o 
   6  22   3      125.51     -203.03    206.68 o 
   7  22   3      871.80      481.51    229.74 o 
   8  22   3      446.11      362.11    350.16 o 
   0  23   3      563.09      674.69    295.50 o 
   1  23   3     1659.16     1556.05    244.58 o 
   2  23   3      104.29      131.51    176.42 o 
   3  23   3      905.73      634.13    217.28 o 
   4  23   3      765.60      639.72    216.23 o 
   5  23   3       13.07      -41.60    192.16 o 
   6  23   3      582.75      380.90    351.86 o 
   1  24   3      391.40      -20.82    173.31 o 
   2  24   3     1175.04      599.19    235.84 o 
   3  24   3      123.23     -251.09    256.21 o 
   0   0   4    11600.52     9932.46    227.17 o 
   2   0   4    77324.09    80821.59    642.24 o 
   4   0   4     7307.16     7317.40    223.76 o 
   6   0   4    90346.02    93214.84   1011.18 o 
   8   0   4     9213.54     8560.88    322.83 o 
  10   0   4    27503.54    25602.36    606.37 o 
  12   0   4     5563.21     5045.66    321.12 o 
  14   0   4     2841.37     2755.13    293.79 o 
  16   0   4     1444.40     1151.24    240.84 o 
  18   0   4      458.80      608.08    245.96 o 
   1   1   4     5008.16     4460.40    203.89 o 
   2   1   4    15191.66    15434.71    397.92 o 
   3   1   4    14980.70    14952.84    216.52 o 
   4   1   4    95327.16    95438.55   1615.27 o 
   5   1   4      733.23      799.69     61.10 o 
   6   1   4    11166.04    10406.62    219.09 o 
   7   1   4     3385.81     3219.28    142.46 o 
   8   1   4     1279.19     1336.83    117.53 o 
   9   1   4     2332.56     2302.53    145.51 o 
  10   1   4      194.09      323.09     92.34 o 
  11   1   4       18.02      -75.16     75.16 o 
  12   1   4     2409.56     2318.34    170.30 o 
  13   1   4     3737.28     3261.94    202.24 o 
  14   1   4     1583.41     1597.86    176.91 o 
  15   1   4      183.40      169.27    119.57 o 
  16   1   4      683.41      657.35    146.13 o 
  17   1   4      812.17      589.42    149.40 o 
  18   1   4     1030.18      814.16    173.06 o 
   1   2   4    52064.25    53636.20   1076.74 o 
   2   2   4     6029.75     5895.16    111.66 o 
   3   2   4    10213.21    10198.26    267.17 o 
   4   2   4     2978.84     3340.16     95.00 o 
   5   2   4     5113.72     5282.72    126.61 o 
   6   2   4     8184.96     8065.81    225.39 o 
   7   2   4     7129.06     6512.46    191.43 o 
   8   2   4     9270.66     8605.60    230.35 o 
   9   2   4     3683.67     3349.44    164.05 o 
  10   2   4       40.39      -18.79     65.22 o 
  11   2   4     1717.76     1797.66    164.25 o 
  12   2   4      255.22      378.58    106.84 o 
  13   2   4     3774.07     3477.27    211.20 o 
  14   2   4      129.28       87.53    101.62 o 
  15   2   4     1892.90     2029.23    255.36 o 
  16   2   4      197.93      167.99    122.56 o 
  17   2   4        8.28       28.13    126.46 o 
  18   2   4      120.74      -23.24    224.61 o 
   1   3   4      596.93      614.32     43.21 o 
   2   3   4    38358.70    41788.66    562.16 o 
   3   3   4    15023.07    16081.76    193.05 o 
   4   3   4    20382.42    21453.73    238.21 o 
   5   3   4    10009.98    10276.44    177.23 o 
   6   3   4     8786.27     8322.27    172.52 o 
   7   3   4     2796.06     2926.76    116.43 o 
   8   3   4     2852.11     2882.40    155.03 o 
   9   3   4     4133.75     3804.08    521.82 o 
  10   3   4     6373.70     5883.41    224.38 o 
  11   3   4      851.50      875.96    123.18 o 
  12   3   4     1583.92     1711.17    169.04 o 
  13   3   4     1462.81     1145.71    145.41 o 
  14   3   4      468.20      414.21    126.82 o 
  15   3   4        3.63      -72.23    102.01 o 
  16   3   4     1081.68     1110.44    168.97 o 
  17   3   4      875.89      762.55    164.99 o 
  18   3   4      353.39      282.51    140.39 o 
   0   4   4    85566.03    77199.92   1048.76 o 
   1   4   4     3558.99     3746.28    153.16 o 
   2   4   4     2192.40     2355.33     64.55 o 
   3   4   4      981.43     1188.83     62.38 o 
   4   4   4    14141.15    14520.45    290.29 o 
   5   4   4     2194.12     2548.87    102.27 o 
   6   4   4     5831.60     5909.31    153.60 o 
   7   4   4      129.24      145.93     53.00 o 
   8   4   4    10343.45     9709.55    212.79 o 
   9   4   4     2793.35     2632.03    159.09 o 
  10   4   4     7445.47     7230.74    251.77 o 
  11   4   4      485.55      407.24    105.05 o 
  12   4   4     1857.81     1910.54    172.18 o 
  13   4   4     1168.97      826.13    134.69 o 
  14   4   4      843.75      885.23    148.54 o 
  15   4   4      384.75      262.81    216.93 o 
  16   4   4       82.61     -111.98    111.98 o 
  17   4   4       91.51       80.79    131.58 o 
  18   4   4       35.26       86.46    136.41 o 
   1   5   4    11067.32    10635.55    825.00 o 
   2   5   4    18100.15    17414.13    319.73 o 
   3   5   4     5145.78     5281.80    105.58 o 
   4   5   4    12545.71    12843.65    172.05 o 
   5   5   4     2307.92     2366.61     88.01 o 
   6   5   4      713.21      687.67     72.88 o 
   7   5   4    12784.32    12458.07    253.38 o 
   8   5   4     1957.82     2047.37    121.49 o 
   9   5   4     3703.15     3589.98    151.67 o 
  10   5   4     6363.91     6396.33    244.56 o 
  11   5   4      722.66      770.57    123.44 o 
  12   5   4     2545.16     2307.55    272.44 o 
  13   5   4     2572.88     2471.93    192.84 o 
  14   5   4     1232.21     1405.50    177.50 o 
  15   5   4      470.91      410.94    135.84 o 
  16   5   4      999.53      839.00    161.16 o 
  17   5   4      120.60      174.99    140.75 o 
  18   5   4      277.38      129.69    151.26 o 
   0   6   4    38882.59    37813.39    784.01 o 
   1   6   4    14909.44    14532.31    474.85 o 
   2   6   4    26872.36    26271.00    561.96 o 
   3   6   4     5560.50     5368.00    286.13 o 
   4   6   4     1424.72     1473.68     77.14 o 
   5   6   4     2790.50     2943.47    100.69 o 
   6   6   4    17868.44    17744.91    236.02 o 
   7   6   4     5672.51     5733.48    146.02 o 
   8   6   4     2476.34     2265.83    128.25 o 
   9   6   4     7738.10     7904.76    218.97 o 
  10   6   4     6650.53     6621.53    254.83 o 
  11   6   4      853.38      612.33    125.86 o 
  12   6   4     2133.25     2194.01    185.58 o 
  13   6   4     1015.23     1083.01    158.22 o 
  14   6   4      260.06       96.42    111.62 o 
  15   6   4      272.83      336.35    126.18 o 
  16   6   4      310.69      267.05    138.84 o 
  17   6   4       57.36     -127.38    127.38 o 
  18   6   4      379.29      331.37    235.71 o 
   1   7   4     5119.22     5057.21    231.44 o 
   2   7   4     3472.99     3572.83    197.28 o 
   3   7   4     4493.26     4455.49    151.97 o 
   4   7   4    41260.70    39942.48   1217.25 o 
   5   7   4     1192.33     1190.52     85.80 o 
   6   7   4     5499.58     5491.65    144.60 o 
   7   7   4     4884.57     4866.46    143.23 o 
   8   7   4      336.69      331.73     67.91 o 
   9   7   4     1813.09     1625.55    145.87 o 
  10   7   4      646.14      723.60    106.64 o 
  11   7   4      147.79      108.59     96.26 o 
  12   7   4     3198.15     2990.13    213.69 o 
  13   7   4      883.27      947.70    198.99 o 
  14   7   4      614.72      625.92    199.84 o 
  15   7   4      654.99      672.38    166.66 o 
  16   7   4     1336.04     1493.87    203.25 o 
  17   7   4     1198.30     1053.00    192.64 o 
  18   7   4      436.56      160.56    199.84 o 
   0   8   4    34582.80    33623.55    609.78 o 
   1   8   4     5904.37     5845.08    118.33 o 
   2   8   4     8928.76     8642.26    211.27 o 
   3   8   4     6897.14     7221.60    259.24 o 
   4   8   4     2517.62     2511.75    115.30 o 
   5   8   4     3989.78     4146.81    124.98 o 
   6   8   4     3544.91     3576.23    103.60 o 
   7   8   4     7905.15     8091.31    200.39 o 
   8   8   4     2279.03     2407.28    120.36 o 
   9   8   4      546.94      587.57     86.12 o 
  10   8   4     1755.76     2039.41    154.37 o 
  11   8   4      185.03      208.65     87.83 o 
  12   8   4      508.88      666.15    189.60 o 
  13   8   4      574.74      678.84    148.43 o 
  14   8   4      267.94      251.65    133.42 o 
  15   8   4     3359.68     3546.87    257.39 o 
  16   8   4       75.43      109.14    129.08 o 
  17   8   4       14.40      120.77    145.91 o 
   1   9   4    10700.66    11121.49    192.55 o 
   2   9   4     5756.57     5463.90    228.72 o 
   3   9   4     2136.69     2111.59    112.42 o 
   4   9   4     2219.96     2457.39    126.97 o 
   5   9   4     4832.14     4722.53    287.81 o 
   6   9   4    11731.76    12370.21    228.57 o 
   7   9   4     4426.43     4449.60    153.28 o 
   8   9   4     5570.94     5570.75    173.45 o 
   9   9   4     4730.68     4948.30    173.91 o 
  10   9   4     3468.52     3592.73    181.70 o 
  11   9   4      922.77      951.93    131.17 o 
  12   9   4     1920.90     2282.52    321.12 o 
  13   9   4     2327.11     2672.33    240.95 o 
  14   9   4      631.83      568.42    168.77 o 
  15   9   4      175.58       90.42    134.48 o 
  16   9   4      691.83      674.56    187.03 o 
  17   9   4     1607.34     1564.53    241.69 o 
   0  10   4    19176.27    19377.03    306.19 o 
   1  10   4    11950.45    11597.34    200.05 o 
   2  10   4     4685.43     4460.82    214.74 o 
   3  10   4     3324.35     3087.84    255.97 o 
   4  10   4     1070.51     1163.15    140.90 o 
   5  10   4     1412.92     1563.34    122.50 o 
   6  10   4     1992.91     2259.44    177.75 o 
   7  10   4     2391.50     2443.54    187.37 o 
   8  10   4     2338.14     2182.49    130.68 o 
   9  10   4     3255.32     3506.55    159.81 o 
  10  10   4      618.64      549.09     97.43 o 
  11  10   4     1068.18     1194.07    125.85 o 
  12  10   4      490.23      334.20    113.29 o 
  13  10   4     2227.66     2202.26    236.72 o 
  14  10   4      128.60      101.66    255.36 o 
  15  10   4      728.38      667.32    180.49 o 
  16  10   4     1139.89      998.69    201.61 o 
  17  10   4      241.14      478.26    271.58 o 
   1  11   4     7595.90     7668.92    202.35 o 
   2  11   4      723.74      651.62     92.10 o 
   3  11   4     7352.96     6892.63    207.03 o 
   4  11   4     4600.33     4630.73    215.51 o 
   5  11   4     1177.98     1284.76    118.26 o 
   6  11   4     6144.47     6086.42    212.29 o 
   7  11   4     6513.25     6736.93    291.90 o 
   8  11   4      135.41      136.50     79.00 o 
   9  11   4     1156.14     1297.43    126.24 o 
  10  11   4     2455.93     2602.79    159.77 o 
  11  11   4     7171.39     7531.84    239.63 o 
  12  11   4       54.94      -15.10     86.74 o 
  13  11   4      286.29      119.78    143.48 o 
  14  11   4      117.66      189.80    150.96 o 
  15  11   4      217.06      281.67    161.16 o 
  16  11   4      438.93      561.20    184.16 o 
  17  11   4      281.42      184.47    259.63 o 
   0  12   4     7215.57     6868.17    442.39 o 
   1  12   4    12401.86    12868.53    415.43 o 
   2  12   4     3585.88     3469.76    160.16 o 
   3  12   4     2763.49     2840.75    158.78 o 
   4  12   4     1816.84     2060.91    150.20 o 
   5  12   4     1397.59     1440.64    188.99 o 
   6  12   4       95.95       15.39     68.53 o 
   7  12   4     3197.93     3259.30    177.01 o 
   8  12   4      556.41      502.79    234.86 o 
   9  12   4     3192.62     3369.33    169.83 o 
  10  12   4     2091.62     2500.08    167.99 o 
  11  12   4      149.10       45.63     94.21 o 
  12  12   4      154.83       54.24     97.96 o 
  13  12   4      849.56     1036.47    170.66 o 
  14  12   4      436.96      363.82    170.30 o 
  15  12   4      985.67     1078.30    228.19 o 
  16  12   4        3.12       44.17    290.37 o 
   1  13   4     6343.58     6492.53    356.13 o 
   2  13   4     1823.65     1728.51    207.37 o 
   3  13   4     4357.55     4314.91    273.66 o 
   4  13   4     4347.10     4162.89    256.38 o 
   5  13   4     3128.74     2877.20    197.46 o 
   6  13   4       40.17       34.16     72.81 o 
   7  13   4     1056.70     1226.28    204.49 o 
   8  13   4     2189.34     2214.36    234.18 o 
   9  13   4     2783.93     2814.00    171.93 o 
  10  13   4      907.71     1039.57    133.28 o 
  11  13   4      699.55      846.75    127.99 o 
  12  13   4     5325.25     5189.69    228.83 o 
  13  13   4      374.26      469.68    121.27 o 
  14  13   4        9.71     -147.53    158.10 o 
  15  13   4      631.04      623.55    207.53 o 
  16  13   4      128.78      382.61    281.83 o 
   0  14   4       54.04      122.98    175.93 o 
   1  14   4     1024.57      694.01    159.43 o 
   2  14   4     8190.92     8250.05    363.81 o 
   3  14   4     1884.37     1966.47    225.76 o 
   4  14   4     1770.98     1594.84    456.91 o 
   5  14   4     1624.98     1448.71    202.90 o 
   6  14   4     2530.23     2438.20    235.60 o 
   7  14   4     5285.22     5287.28    231.34 o 
   8  14   4      781.80      831.27    189.60 o 
   9  14   4     2967.58     3428.90    275.82 o 
  10  14   4     3097.97     3469.51    196.37 o 
  11  14   4      953.62      962.65    134.67 o 
  12  14   4     2466.08     2481.81    195.97 o 
  13  14   4      640.31      846.10    142.04 o 
  14  14   4      299.26      249.38    181.17 o 
  15  14   4     1491.09     1744.69    268.17 o 
   1  15   4     2283.24     2643.06    253.21 o 
   2  15   4      715.49      795.27    181.26 o 
   3  15   4     5400.22     5156.72    380.05 o 
   4  15   4     1291.75     1186.33    269.88 o 
   5  15   4     4052.34     4157.66    285.04 o 
   6  15   4     2854.19     2715.22    258.82 o 
   7  15   4        9.45     -105.06    105.06 o 
   8  15   4      362.13      439.24    153.79 o 
   9  15   4     3446.69     3802.82    288.17 o 
  10  15   4      388.83      332.65    116.29 o 
  11  15   4     1351.26     1497.33    164.14 o 
  12  15   4      279.10      267.26    119.08 o 
  13  15   4      972.55     1027.43    153.57 o 
  14  15   4      771.43      790.05    225.82 o 
  15  15   4      407.96      348.45    285.25 o 
   0  16   4     3057.84     3074.54    372.36 o 
   1  16   4     1256.69     1320.91    208.32 o 
   2  16   4     1263.76     1503.79    216.83 o 
   3  16   4     1511.51     1574.81    227.39 o 
   4  16   4     1500.50     1589.19    227.55 o 
   5  16   4     3216.12     2729.15    261.13 o 
   6  16   4      226.74      315.40    161.23 o 
   7  16   4     4597.05     4367.70    304.36 o 
   8  16   4     1575.90     1387.05    227.67 o 
   9  16   4      352.85      255.48    151.29 o 
  10  16   4      310.30      332.00    129.03 o 
  11  16   4      508.22      462.09    134.00 o 
  12  16   4      167.68      216.14    127.23 o 
  13  16   4      595.75      805.27    158.62 o 
  14  16   4      199.74     -153.69    186.53 o 
   1  17   4      364.33      252.69    150.08 o 
   2  17   4      719.09      654.41    162.04 o 
   3  17   4     1319.76     1486.03    441.54 o 
   4  17   4      458.21      710.96    189.88 o 
   5  17   4       16.67       57.46    146.56 o 
   6  17   4      811.90      920.65    199.58 o 
   7  17   4     2133.08     2241.37    454.35 o 
   8  17   4     1110.83      999.42    224.56 o 
   9  17   4     1267.36     1133.36    233.15 o 
  10  17   4      236.94      402.09    132.93 o 
  11  17   4     2918.10     3470.46    228.23 o 
  12  17   4     1376.65     1512.80    179.37 o 
  13  17   4      179.22      122.34    156.24 o 
   0  18   4      382.77      546.58    276.71 o 
   1  18   4     1457.75     1542.58    229.74 o 
   2  18   4       91.07       58.59    148.92 o 
   3  18   4       97.81       49.15    148.54 o 
   4  18   4     1061.83     1073.81    221.25 o 
   5  18   4      679.36      894.17    209.90 o 
   6  18   4      381.80      359.38    239.98 o 
   7  18   4      485.04      436.48    191.66 o 
   8  18   4      169.05      267.40    199.61 o 
   9  18   4     2770.11     3079.80    321.86 o 
  10  18   4      184.07      230.02    173.24 o 
  11  18   4       54.65     -172.25    172.25 o 
  12  18   4      768.74      888.20    231.52 o 
   1  19   4     2889.45     3242.87    309.21 o 
   2  19   4     2401.08     2697.90    288.06 o 
   3  19   4     1044.57     1162.98    237.31 o 
   4  19   4      341.54      147.35    166.03 o 
   5  19   4      451.64      563.11    200.88 o 
   6  19   4     1259.27     1028.00    225.72 o 
   7  19   4      362.38      229.93    189.66 o 
   8  19   4      784.95      751.07    232.22 o 
   9  19   4      849.46      894.70    238.54 o 
  10  19   4      602.40      687.57    221.31 o 
  11  19   4      799.45      811.01    289.52 o 
   0  20   4     1565.24     2131.68    380.90 o 
   1  20   4      199.26      187.75    171.95 o 
   2  20   4      406.07      502.92    189.93 o 
   3  20   4     1871.04     1551.74    254.24 o 
   4  20   4      591.91      566.41    199.75 o 
   5  20   4     2027.01     2080.98    292.22 o 
   6  20   4      741.08      753.24    235.66 o 
   7  20   4      228.32      297.31    187.54 o 
   8  20   4      105.72     -174.74    188.89 o 
   9  20   4      101.74      117.42    218.31 o 
  10  20   4     1363.08      807.92    379.19 o 
   1  21   4       85.12      234.61    173.99 o 
   2  21   4      400.35      384.23    190.36 o 
   3  21   4     1031.16     1319.69    329.66 o 
   4  21   4      716.46      521.91    225.06 o 
   5  21   4     1616.48     1479.64    252.25 o 
   6  21   4      126.56      129.42    194.03 o 
   7  21   4       28.48     -149.73    206.68 o 
   8  21   4      852.70      796.45    253.29 o 
   0  22   4      626.56      710.56    283.54 o 
   1  22   4     1002.57      807.03    214.95 o 
   2  22   4      985.54     1122.30    242.16 o 
   3  22   4       89.09      286.51    188.69 o 
   4  22   4     1195.18     1410.72    260.46 o 
   5  22   4     1310.58      918.72    249.74 o 
   6  22   4     1055.63      872.08    246.83 o 
   7  22   4      938.62      924.07    428.73 o 
   1  23   4     1516.93     1711.84    269.84 o 
   2  23   4       90.32     -107.38    204.97 o 
   3  23   4      455.36      412.47    208.59 o 
   4  23   4     1351.40     1344.84    273.40 o 
   5  23   4      114.70       76.86    300.62 o 
   2   0   5     6616.33     6406.96    345.03 o 
   4   0   5    17108.97    18299.12    725.08 o 
   6   0   5      929.44      918.95    129.81 o 
   8   0   5     8027.23     7324.23    302.33 o 
  10   0   5     2304.95     1943.79    198.14 o 
  12   0   5    14395.26    13577.50    500.47 o 
  14   0   5     2016.66     2061.65    278.42 o 
  16   0   5      127.58       59.78    153.73 o 
  18   0   5     1037.79     1012.89    261.34 o 
   0   1   5     4997.30     4589.65    120.06 o 
   1   1   5      951.11     1201.86     83.58 o 
   2   1   5     4178.80     4795.97    124.50 o 
   3   1   5     2191.51     2143.47     73.69 o 
   4   1   5    15672.24    16208.00    199.26 o 
   5   1   5     5575.28     5955.29    134.70 o 
   6   1   5     4609.57     4743.70    159.87 o 
   7   1   5     3422.45     3477.55    148.32 o 
   8   1   5      256.22      365.86     86.26 o 
   9   1   5     3080.67     2813.89    304.89 o 
  10   1   5     3980.72     3734.73    245.11 o 
  11   1   5      252.75      135.46    104.19 o 
  12   1   5     2723.64     2633.14    178.74 o 
  13   1   5      497.13      517.21    171.66 o 
  14   1   5      313.09      338.43    122.48 o 
  15   1   5     1609.40     1412.65    175.83 o 
  16   1   5     1447.86     1298.43    179.77 o 
  17   1   5      469.62      159.88    120.62 o 
  18   1   5     1931.89     1782.50    212.41 o 
   1   2   5    16887.56    15725.46    243.76 o 
   2   2   5     8946.80     9370.40    310.43 o 
   3   2   5    20852.93    21648.27    222.13 o 
   4   2   5    16440.32    16765.41    250.26 o 
   5   2   5     2470.38     2479.44     97.19 o 
   6   2   5    12888.13    12692.70    207.59 o 
   7   2   5     4043.79     4310.94    181.91 o 
   8   2   5     2568.41     2218.80    138.26 o 
   9   2   5     4615.76     4467.31    461.18 o 
  10   2   5      335.60      330.67     89.28 o 
  11   2   5     7266.23     6720.00    248.77 o 
  12   2   5     2154.66     2039.96    167.83 o 
  13   2   5        8.18      -46.50     87.39 o 
  14   2   5     6424.27     5579.10    260.28 o 
  15   2   5      492.94      513.99    136.34 o 
  16   2   5      985.99      966.14    172.09 o 
  17   2   5      202.51      316.26    138.19 o 
  18   2   5      356.24      578.48    223.76 o 
   0   3   5    48707.62    43086.22    734.47 o 
   1   3   5     4184.92     4149.21     82.83 o 
   2   3   5    21175.02    21865.04    905.05 o 
   3   3   5     2587.41     2755.75     89.24 o 
   4   3   5     1510.18     1208.55     69.45 o 
   5   3   5    10473.40    10395.99    182.05 o 
   6   3   5    29530.85    29465.22    389.12 o 
   7   3   5      269.38      314.03     61.01 o 
   8   3   5     7476.15     6935.89    217.97 o 
   9   3   5     3788.18     3732.63    179.71 o 
  10   3   5     5865.45     5690.56    225.77 o 
  11   3   5      476.21      499.60    108.20 o 
  12   3   5     5724.57     5735.06    346.74 o 
  13   3   5      640.15      869.81    148.50 o 
  14   3   5      922.06      789.87    147.92 o 
  15   3   5     1040.26      852.47    153.82 o 
  16   3   5     4393.99     4495.12    267.07 o 
  17   3   5      301.67      270.04    144.00 o 
  18   3   5      694.75      560.38    166.31 o 
   1   4   5     3272.22     2970.03     79.04 o 
   2   4   5    24385.07    24760.25    244.44 o 
   3   4   5     1363.25     1436.60     75.99 o 
   4   4   5    15100.38    16401.45    225.95 o 
   5   4   5    16269.41    16084.92    418.69 o 
   6   4   5    27402.93    26892.32    319.84 o 
   7   4   5     3390.82     3409.97    132.42 o 
   8   4   5     9205.03     8690.93    207.79 o 
   9   4   5     1545.68     1517.12    135.87 o 
  10   4   5     1663.09     1533.62    164.83 o 
  11   4   5      355.24      225.47     96.62 o 
  12   4   5     4438.87     4632.23    230.44 o 
  13   4   5     1034.46     1024.06    159.62 o 
  14   4   5     6359.84     6387.46    293.49 o 
  15   4   5       25.44      -68.96    101.26 o 
  16   4   5     1949.89     1767.04    200.62 o 
  17   4   5      149.54       53.08    128.96 o 
  18   4   5      578.26      445.42    157.53 o 
   0   5   5     4819.08     4809.94    297.21 o 
   1   5   5     8682.07     9415.25    242.59 o 
   2   5   5     6415.04     6520.54    107.09 o 
   3   5   5    23195.25    23830.85    321.49 o 
   4   5   5     8634.68     9663.63    184.20 o 
   5   5   5     4464.83     4353.01    135.76 o 
   6   5   5     2908.07     3039.29    124.82 o 
   7   5   5     8279.30     8213.40    196.80 o 
   8   5   5      689.56      636.59     98.51 o 
   9   5   5     2494.08     2462.25    134.40 o 
  10   5   5     7654.67     7157.80    256.95 o 
  11   5   5      136.01       45.97     88.77 o 
  12   5   5     3599.12     3614.76    216.03 o 
  13   5   5      509.91      276.44    107.42 o 
  14   5   5     2139.09     2053.14    205.90 o 
  15   5   5     5037.67     4573.93    273.29 o 
  16   5   5      739.44      314.73    137.05 o 
  17   5   5       79.91        6.43    137.15 o 
  18   5   5      691.03      761.80    254.50 o 
   1   6   5    11594.96    11203.45    303.71 o 
   2   6   5     2886.22     2735.37    158.17 o 
   3   6   5    17921.95    18286.16    473.50 o 
   4   6   5    10378.65    10960.81    169.95 o 
   5   6   5     8590.48     8945.74    162.20 o 
   6   6   5       64.07      126.25     55.79 o 
   7   6   5     5731.13     5936.84    177.81 o 
   8   6   5     1701.63     1612.19    119.95 o 
   9   6   5     5888.15     5689.00    192.83 o 
  10   6   5     4747.02     4728.65    184.57 o 
  11   6   5     4439.94     4549.15    233.15 o 
  12   6   5     3095.02     3222.24    213.65 o 
  13   6   5      489.46      566.48    131.53 o 
  14   6   5     2303.51     2327.05    308.31 o 
  15   6   5      131.61      217.43    130.84 o 
  16   6   5       66.32       76.88    132.15 o 
  17   6   5      127.93       83.97    139.59 o 
  18   6   5       95.74       29.04    206.68 o 
   0   7   5     7269.49     6898.92    382.61 o 
   1   7   5     7142.66     7120.16    343.32 o 
   2   7   5     4718.76     4801.71    281.83 o 
   3   7   5     5862.42     6243.61    231.10 o 
   4   7   5     5353.30     5211.41    117.85 o 
   5   7   5     8263.03     8609.29    206.60 o 
   6   7   5     2830.08     2751.51    111.48 o 
   7   7   5      236.14      226.26     57.54 o 
   8   7   5      703.97      719.83    112.96 o 
   9   7   5      956.86      986.64    113.14 o 
  10   7   5     2566.14     2406.56    150.20 o 
  11   7   5      449.93      233.85    110.17 o 
  12   7   5     2171.02     2369.58    210.55 o 
  13   7   5      258.33      343.81    127.55 o 
  14   7   5      501.38      599.41    143.67 o 
  15   7   5     1128.02      879.80    162.42 o 
  16   7   5      145.09      198.91    133.42 o 
  17   7   5       51.91      103.52    146.82 o 
   1   8   5    10248.44     9371.04    327.10 o 
   2   8   5     9570.71     9797.93    618.32 o 
   3   8   5     4837.94     4838.49    383.46 o 
   4   8   5       75.97       32.53     63.93 o 
   5   8   5      758.72      803.32     75.85 o 
   6   8   5      714.65      752.89     78.14 o 
   7   8   5     2866.18     2942.78    125.36 o 
   8   8   5     4802.30     4828.78    158.48 o 
   9   8   5        7.18       47.43     73.16 o 
  10   8   5       50.44       52.33     79.70 o 
  11   8   5     3552.38     3684.64    190.05 o 
  12   8   5     3428.49     3198.04    224.69 o 
  13   8   5      552.61      408.49    129.63 o 
  14   8   5     1274.30     1551.55    327.95 o 
  15   8   5        9.73      -32.16    120.09 o 
  16   8   5      279.04      202.44    147.74 o 
  17   8   5       20.01       -5.24    158.32 o 
   0   9   5     7911.31     8352.49    457.76 o 
   1   9   5     6891.64     7031.91    460.33 o 
   2   9   5      748.05      786.71    206.68 o 
   3   9   5      834.43      879.50    128.96 o 
   4   9   5     4799.56     4924.70    236.32 o 
   5   9   5     9242.62     9031.06    301.76 o 
   6   9   5     1513.74     1562.48    106.29 o 
   7   9   5     2277.65     2293.46    121.71 o 
   8   9   5    12237.27    12188.35    243.19 o 
   9   9   5     8392.04     8614.61    218.13 o 
  10   9   5     3797.64     3826.63    193.48 o 
  11   9   5      161.49      -36.62     85.49 o 
  12   9   5     2013.63     2010.88    368.94 o 
  13   9   5     1784.66     1776.68    318.56 o 
  14   9   5      880.42      930.65    182.91 o 
  15   9   5      667.48      594.60    181.06 o 
  16   9   5      642.06      731.88    182.80 o 
  17   9   5      259.21      158.85    204.97 o 
   1  10   5     7491.29     7637.60    317.48 o 
   2  10   5     7386.94     7413.63    352.72 o 
   3  10   5     3229.11     2892.03    210.63 o 
   4  10   5    14669.36    14014.85    577.33 o 
   5  10   5     2259.36     2060.44    174.61 o 
   6  10   5     6573.89     6749.89    197.35 o 
   7  10   5      316.13      362.41     82.10 o 
   8  10   5     4184.10     4494.66    168.36 o 
   9  10   5     2081.54     2122.00    138.30 o 
  10  10   5      151.30       26.83     75.70 o 
  11  10   5     1609.00     1791.24    170.11 o 
  12  10   5      779.20      736.12    135.01 o 
  13  10   5     1039.88      887.74    171.69 o 
  14  10   5     2923.11     3337.61    266.63 o 
  15  10   5      170.54       99.26    143.12 o 
  16  10   5      340.10      368.16    166.88 o 
  17  10   5      319.43      259.63    225.47 o 
   0  11   5     5794.23     5699.85    409.94 o 
   1  11   5     2865.16     2763.29    238.28 o 
   2  11   5     2399.36     2580.29    220.82 o 
   3  11   5     5384.55     4906.65    260.23 o 
   4  11   5     3624.68     3550.95    229.24 o 
   5  11   5     4658.70     4316.98    244.96 o 
   6  11   5     1743.91     1184.57    265.61 o 
   7  11   5     7719.83     7796.27    210.86 o 
   8  11   5     1730.66     1871.43    134.83 o 
   9  11   5     1445.92     1558.96    130.56 o 
  10  11   5     2684.82     2798.73    162.50 o 
  11  11   5      551.78      627.87    126.89 o 
  12  11   5     1061.01     1289.43    161.45 o 
  13  11   5      676.65      706.74    175.71 o 
  14  11   5      346.09      259.81    160.97 o 
  15  11   5       10.80     -144.86    144.86 o 
  16  11   5      154.00       84.52    161.83 o 
   1  12   5     5538.31     5679.38    307.38 o 
   2  12   5     3246.43     3463.98    292.94 o 
   3  12   5     5679.77     5181.72    278.62 o 
   4  12   5     6608.14     6134.11    446.66 o 
   5  12   5     5798.86     5694.55    287.06 o 
   6  12   5     5077.24     4823.20    264.51 o 
   7  12   5     1356.30     1542.80    277.56 o 
   8  12   5      562.47      707.33    106.85 o 
   9  12   5     1555.44     1786.55    144.20 o 
  10  12   5      688.03      738.26    116.48 o 
  11  12   5      760.44      982.73    131.75 o 
  12  12   5      329.28      325.12    126.92 o 
  13  12   5     2273.74     2695.79    219.67 o 
  14  12   5      125.09      223.34    156.96 o 
  15  12   5      188.24      240.96    183.62 o 
  16  12   5      253.42      100.78    244.25 o 
   0  13   5     1503.56     1644.88    309.16 o 
   1  13   5     4429.90     5001.99    298.88 o 
   2  13   5      970.44      914.37    171.19 o 
   3  13   5     4459.25     4607.18    284.85 o 
   4  13   5      125.99       13.16    103.34 o 
   5  13   5     7975.70     7493.58    342.28 o 
   6  13   5     2828.62     2779.95    242.11 o 
   7  13   5     1457.39     1370.75    190.20 o 
   8  13   5     1128.37     1447.39    147.43 o 
   9  13   5     1974.38     2248.12    163.53 o 
  10  13   5     3700.90     3767.12    190.48 o 
  11  13   5      496.92      559.56    117.83 o 
  12  13   5      117.58       72.86    105.72 o 
  13  13   5      310.36      372.65    150.12 o 
  14  13   5      784.57      909.02    222.96 o 
  15  13   5      708.39      579.69    202.74 o 
   1  14   5     5230.19     6108.13    503.03 o 
   2  14   5      664.74      594.29    163.87 o 
   3  14   5      165.80       91.46    130.59 o 
   4  14   5     2624.84     2424.85    259.63 o 
   5  14   5      700.31      613.65    169.91 o 
   6  14   5      922.54      759.49    183.62 o 
   7  14   5     6800.83     6461.15    334.44 o 
   8  14   5      240.65       11.00    115.65 o 
   9  14   5      264.69      461.46    112.67 o 
  10  14   5      333.37      379.63    113.32 o 
  11  14   5     6112.96     7168.49    304.70 o 
  12  14   5      389.72      399.82    115.95 o 
  13  14   5      256.02      173.05    142.00 o 
  14  14   5      821.97     1064.87    238.28 o 
  15  14   5      295.09      281.83    280.12 o 
   0  15   5     3762.34     4073.76    423.60 o 
   1  15   5    15427.53    16299.64    514.41 o 
   2  15   5      306.40      156.12    135.55 o 
   3  15   5     3205.71     3342.67    283.54 o 
   4  15   5      108.03       27.45    133.26 o 
   5  15   5      916.00      792.48    188.42 o 
   6  15   5      721.04      610.87    247.67 o 
   7  15   5      549.46      479.71    156.96 o 
   8  15   5     2799.63     2519.89    444.95 o 
   9  15   5     3549.47     3341.24    198.16 o 
  10  15   5      382.98      214.07    102.08 o 
  11  15   5      303.54      261.03    122.19 o 
  12  15   5      115.60       99.96    120.68 o 
  13  15   5      587.79      713.96    178.81 o 
  14  15   5       98.38      172.17    174.36 o 
   1  16   5     2621.21     3259.54    291.72 o 
   2  16   5     3713.39     3753.33    298.12 o 
   3  16   5     1117.20     1141.26    209.53 o 
   4  16   5      895.12      820.93    184.79 o 
   5  16   5     1673.21     1347.99    219.11 o 
   6  16   5      875.94      694.11    183.48 o 
   7  16   5     6254.39     5509.27    342.28 o 
   8  16   5      268.46      221.65    167.39 o 
   9  16   5      363.38      419.38    175.08 o 
  10  16   5      712.06      812.36    301.48 o 
  11  16   5     1890.12     1827.68    270.57 o 
  12  16   5      194.14      319.65    239.13 o 
  13  16   5      379.19      344.90    256.21 o 
   0  17   5    10879.66    11201.56    659.32 o 
   1  17   5      555.73      434.53    186.46 o 
   2  17   5      777.01      883.34    180.98 o 
   3  17   5     1595.67     1710.23    304.89 o 
   4  17   5      342.77      175.36    175.22 o 
   5  17   5     1035.68     1222.17    220.99 o 
   6  17   5      235.75      101.13    153.79 o 
   7  17   5     1411.71     1099.66    382.61 o 
   8  17   5     3196.59     2804.41    345.89 o 
   9  17   5      648.00      340.14    176.02 o 
  10  17   5     2460.78     2433.24    300.74 o 
  11  17   5      204.86       80.24    190.61 o 
  12  17   5      154.55      165.32    190.87 o 
   1  18   5     1844.92     1792.46    246.94 o 
   2  18   5     1270.01     1153.89    210.83 o 
   3  18   5      325.21      336.69    181.10 o 
   4  18   5     1000.91     1008.31    214.68 o 
   5  18   5     4524.99     4656.11    346.41 o 
   6  18   5     1866.54     2225.76    644.80 o 
   7  18   5     1037.14     1263.74    247.41 o 
   8  18   5       11.92      -68.07    164.86 o 
   9  18   5       92.08      -16.89    210.09 o 
  10  18   5      582.62      155.32    184.83 o 
  11  18   5      306.71      366.38    211.36 o 
   0  19   5       96.82      415.06    275.00 o 
   1  19   5      594.98      888.51    212.60 o 
   2  19   5     2020.97     2087.99    269.91 o 
   3  19   5     4629.85     4563.13    350.03 o 
   4  19   5      656.92      640.32    208.97 o 
   5  19   5     2574.34     2977.23    319.53 o 
   6  19   5      533.94      408.23    204.07 o 
   7  19   5     1171.56     1076.38    239.73 o 
   8  19   5      862.79      391.65    213.74 o 
   9  19   5     1036.82     1324.96    265.71 o 
  10  19   5      167.38      -24.06    193.90 o 
   1  20   5      451.86      580.99    206.71 o 
   2  20   5      534.75      621.31    211.94 o 
   3  20   5     2324.80     2277.31    465.45 o 
   4  20   5     3046.97     2905.56    317.48 o 
   5  20   5       78.73       24.72    189.19 o 
   6  20   5      207.42       97.79    192.52 o 
   7  20   5     1873.33     1768.89    289.86 o 
   8  20   5      851.15      848.20    253.63 o 
   9  20   5      255.02      167.48    290.37 o 
   0  21   5     2314.92     2570.65    415.06 o 
   1  21   5      628.87      369.87    295.50 o 
   2  21   5      512.25      713.09    222.54 o 
   3  21   5      356.81      593.07    213.74 o 
   4  21   5      237.58      235.33    193.74 o 
   5  21   5      249.49       34.78    277.56 o 
   6  21   5      394.00      393.05    212.12 o 
   7  21   5       89.00      209.23    226.74 o 
   8  21   5      187.22     -119.57    315.99 o 
   1  22   5       76.87      -56.40    161.83 o 
   2  22   5      639.41     1060.28    244.31 o 
   3  22   5      245.55        7.09    190.78 o 
   4  22   5      180.03       81.94    191.36 o 
   5  22   5       57.88     -188.18    269.88 o 
   6  22   5      785.58      643.03    223.96 o 
   0  23   5     2589.54     3276.09    473.14 o 
   1  23   5      237.04       -1.45    315.14 o 
   2  23   5        3.32     -178.50    179.85 o 
   3  23   5      460.81      508.89    229.92 o 
   0   0   6    61638.83    55027.39    667.86 o 
   2   0   6    26852.81    25900.00   1076.94 o 
   4   0   6     1620.17     1962.93     99.37 o 
   6   0   6    23678.67    23634.65    495.34 o 
   8   0   6     7022.36     6178.11    292.08 o 
  10   0   6     6640.26     6084.17    329.66 o 
  12   0   6     2826.62     2674.85    261.34 o 
  14   0   6      731.76      684.94    196.43 o 
  16   0   6      433.86      165.68    162.27 o 
  18   0   6      606.53      782.30    242.55 o 
   1   1   6     9135.98     8920.83    256.52 o 
   2   1   6    14007.35    14691.18    144.55 o 
   3   1   6    22303.85    23085.62    209.34 o 
   4   1   6    29469.30    30267.69    284.78 o 
   5   1   6     1087.86     1248.70     78.19 o 
   6   1   6    17744.62    17750.69    248.82 o 
   7   1   6     2316.17     2295.52    141.77 o 
   8   1   6      982.97      937.07    105.74 o 
   9   1   6     1669.31     1721.20    141.30 o 
  10   1   6     1471.91     1372.96    135.20 o 
  11   1   6     2108.31     2206.34    160.62 o 
  12   1   6     1969.62     2011.59    168.48 o 
  13   1   6       56.44      -63.79     90.46 o 
  14   1   6     2334.20     2381.93    193.83 o 
  15   1   6      430.99      446.44    135.46 o 
  16   1   6      699.80      682.40    154.67 o 
  17   1   6      215.30      281.29    133.80 o 
  18   1   6      239.21      158.30    136.22 o 
   0   2   6    18933.04    17439.46    445.81 o 
   1   2   6       49.81       75.37     31.06 o 
   2   2   6     3896.62     4138.46    173.57 o 
   3   2   6    11657.97    11701.87    303.60 o 
   4   2   6     2167.46     2477.99    135.17 o 
   5   2   6     7628.19     7313.58    153.36 o 
   6   2   6     8263.46     8404.48    177.37 o 
   7   2   6     1218.47     1285.55     92.53 o 
   8   2   6     7321.04     6948.32    219.01 o 
   9   2   6     9765.20     9292.84    265.97 o 
  10   2   6      784.13      805.07    123.69 o 
  11   2   6     4585.44     4175.43    249.38 o 
  12   2   6      487.84      370.32    109.06 o 
  13   2   6     4547.15     4288.34    233.31 o 
  14   2   6      190.22       45.26    102.66 o 
  15   2   6     1588.24     1632.90    183.39 o 
  16   2   6       56.87       82.45    124.66 o 
  17   2   6      809.31      697.86    170.18 o 
  18   2   6      324.39      191.49    141.82 o 
   1   3   6      673.02      605.28     48.36 o 
   2   3   6    18486.75    18463.12    572.62 o 
   3   3   6     9041.13     9304.05    156.88 o 
   4   3   6    19390.18    20742.45    594.74 o 
   5   3   6     4325.88     4215.09    125.53 o 
   6   3   6    16590.78    15927.49    244.21 o 
   7   3   6     2384.99     2269.69    131.57 o 
   8   3   6     1865.81     2085.45    175.10 o 
   9   3   6     1099.58     1031.42    120.78 o 
  10   3   6     9088.85     8363.08    267.07 o 
  11   3   6     1552.94     1636.51    217.78 o 
  12   3   6      670.17      624.66    128.89 o 
  13   3   6      852.87      745.08    139.18 o 
  14   3   6      729.36      606.30    131.58 o 
  15   3   6      143.71      175.80    135.39 o 
  16   3   6      385.97      435.15    154.61 o 
  17   3   6       95.12     -116.30    121.97 o 
  18   3   6        9.36       62.22    139.50 o 
   1   4   6     4219.51     3824.18    178.15 o 
   2   4   6     5491.20     5784.30    141.49 o 
   3   4   6     3775.72     3998.70    150.95 o 
   4   4   6     4348.64     4173.19    121.13 o 
   5   4   6     1618.75     1585.74     91.74 o 
   6   4   6     1552.23     1633.12    119.62 o 
   7   4   6      398.90      427.41     70.33 o 
   8   4   6     5948.58     5562.05    171.24 o 
   9   4   6      301.71      365.02     93.60 o 
  10   4   6     3731.53     3521.57    192.16 o 
  11   4   6      846.81      890.78    260.48 o 
  12   4   6      538.28      391.20    234.86 o 
  13   4   6     1708.02     1732.97    234.86 o 
  14   4   6       48.89       -2.50    103.79 o 
  15   4   6     1148.19     1148.75    167.28 o 
  16   4   6      312.79      170.05    133.38 o 
  17   4   6       30.97     -105.81    125.59 o 
  18   4   6      174.53      216.93    216.93 o 
   1   5   6     4655.13     4696.53    105.32 o 
   2   5   6     7243.92     7649.76    155.17 o 
   3   5   6    15643.42    16228.07    275.46 o 
   4   5   6    21210.82    21883.91    386.08 o 
   5   5   6      497.04      534.60     69.73 o 
   6   5   6     3426.03     3451.31    165.63 o 
   7   5   6      162.17      167.97     62.47 o 
   8   5   6     4633.17     4778.12    165.57 o 
   9   5   6      324.29      325.44     78.21 o 
  10   5   6     2239.84     2218.20    165.26 o 
  11   5   6     1583.22     1652.89    166.62 o 
  12   5   6     1467.41     1409.39    250.23 o 
  13   5   6      890.38      792.62    292.94 o 
  14   5   6       47.73       13.82    143.48 o 
  15   5   6      108.67      146.69    123.12 o 
  16   5   6      421.40      487.63    199.84 o 
  17   5   6      856.39     1058.95    195.62 o 
  18   5   6       24.76       25.62    211.80 o 
   0   6   6    35706.36    36277.83    823.29 o 
   1   6   6      669.47      622.83     48.71 o 
   2   6   6    17286.80    17775.86    264.08 o 
   3   6   6     5820.66     6462.33    171.67 o 
   4   6   6     3805.81     4000.41    136.46 o 
   5   6   6     1897.87     2042.58    111.31 o 
   6   6   6     9035.57     9143.93    209.61 o 
   7   6   6     2973.14     3081.60    141.72 o 
   8   6   6     8246.61     8556.79    224.99 o 
   9   6   6    13838.71    13682.26    292.96 o 
  10   6   6     1423.95     1526.91    161.47 o 
  11   6   6     1206.34     1094.67    146.45 o 
  12   6   6     1032.98      934.04    143.71 o 
  13   6   6     4591.97     4641.74    252.41 o 
  14   6   6      957.18     1198.14    180.20 o 
  15   6   6      235.06      108.46    126.82 o 
  16   6   6      773.43      826.20    384.32 o 
  17   6   6       47.15      146.74    142.76 o 
  18   6   6      248.71      157.14    251.09 o 
   1   7   6     2870.06     2670.78    197.25 o 
   2   7   6    13521.84    13304.27    173.23 o 
   3   7   6      466.54      468.70     53.99 o 
   4   7   6    21611.75    21923.37    472.62 o 
   5   7   6     8052.63     8116.81    199.32 o 
   6   7   6    12429.62    12639.75    255.23 o 
   7   7   6     3592.08     3622.70    157.26 o 
   8   7   6      809.65     1075.70    116.29 o 
   9   7   6      697.68      642.64    100.20 o 
  10   7   6       78.10      -49.42     70.57 o 
  11   7   6      334.20      270.80     91.36 o 
  12   7   6     4054.96     3963.87    232.97 o 
  13   7   6     1765.27     1578.41    189.44 o 
  14   7   6     1763.47     2098.39    216.59 o 
  15   7   6      222.70      163.08    132.45 o 
  16   7   6      842.23      795.82    178.70 o 
  17   7   6     1609.25     1610.11    220.74 o 
   0   8   6    12426.74    11939.45    526.09 o 
   1   8   6     1603.00     1589.46    263.90 o 
   2   8   6    15557.12    14467.73   1027.41 o 
   3   8   6     7029.48     7003.93    313.84 o 
   4   8   6     1538.96     1668.41    124.50 o 
   5   8   6    10486.46    10518.89    193.66 o 
   6   8   6     9595.08     9550.98    194.07 o 
   7   8   6     6003.20     6239.39    327.76 o 
   8   8   6     3761.10     3950.12    176.79 o 
   9   8   6     1707.97     1583.56    276.22 o 
  10   8   6     4217.64     4462.46    199.86 o 
  11   8   6      273.14      220.63     95.18 o 
  12   8   6     1261.24     1234.81    169.61 o 
  13   8   6     1211.08     1030.22    176.94 o 
  14   8   6      318.95      276.69    141.30 o 
  15   8   6     1312.04     1414.37    202.32 o 
  16   8   6      116.46       16.47    139.40 o 
  17   8   6      474.23      273.29    247.67 o 
   1   9   6     3088.05     3040.38    290.37 o 
   2   9   6    18871.47    16964.28    467.16 o 
   3   9   6    12006.17    10821.48    572.21 o 
   4   9   6     6389.99     6463.75    171.35 o 
   5   9   6     1842.72     1789.85    102.68 o 
   6   9   6     1013.87     1026.23     90.93 o 
   7   9   6     4297.66     4556.90    154.21 o 
   8   9   6     1807.41     1856.17    164.14 o 
   9   9   6     3508.96     3549.97    216.06 o 
  10   9   6     1864.55     1900.95    161.36 o 
  11   9   6     3662.79     3370.48    192.68 o 
  12   9   6     1205.08     1278.34    149.69 o 
  13   9   6      186.96      127.72    131.04 o 
  14   9   6       31.71     -126.90    126.90 o 
  15   9   6      410.79      455.53    175.08 o 
  16   9   6       21.10     -110.79    203.26 o 
  17   9   6      171.43       99.07    235.71 o 
   0  10   6    17249.88    16382.16    643.94 o 
   1  10   6     7196.15     7101.77    604.66 o 
   2  10   6     2838.39     2695.27    216.37 o 
   3  10   6     5615.52     4940.01    624.30 o 
   4  10   6      267.34      275.37    112.69 o 
   5  10   6     2534.35     2658.29    126.17 o 
   6  10   6     1647.66     1882.75    116.90 o 
   7  10   6     1062.80     1345.13    112.75 o 
   8  10   6     2061.87     2332.41    138.40 o 
   9  10   6      527.34      621.89    114.09 o 
  10  10   6      237.32      331.96    106.23 o 
  11  10   6      509.08      648.44    134.76 o 
  12  10   6      639.01      722.12    187.52 o 
  13  10   6      997.71     1055.77    193.51 o 
  14  10   6      622.50      608.51    232.30 o 
  15  10   6      856.06      889.68    188.96 o 
  16  10   6      637.79      416.52    169.61 o 
   1  11   6      615.14      598.30    149.06 o 
   2  11   6     1044.40     1042.82    171.73 o 
   3  11   6     1945.54     1784.85    198.07 o 
   4  11   6     2732.14     2819.07    229.80 o 
   5  11   6      832.67      700.77    140.05 o 
   6  11   6     4114.25     3955.85    154.14 o 
   7  11   6     5069.73     5443.30    181.12 o 
   8  11   6       62.61      108.64     77.18 o 
   9  11   6      237.46      155.86     84.32 o 
  10  11   6     1509.24     1597.67    167.20 o 
  11  11   6     7297.07     7495.81    281.54 o 
  12  11   6       12.74      -11.20    107.44 o 
  13  11   6      712.64      692.29    158.63 o 
  14  11   6      213.61       62.34    287.81 o 
  15  11   6       45.83      -52.12    160.75 o 
  16  11   6     1123.87     1156.37    285.25 o 
   0  12   6     7426.48     7679.51    488.51 o 
   1  12   6     7769.74     8021.12    362.69 o 
   2  12   6     3948.57     3871.43    267.84 o 
   3  12   6      340.40      257.40    160.56 o 
   4  12   6     1079.43     1033.80    174.61 o 
   5  12   6     7008.45     6561.65    315.55 o 
   6  12   6      607.22      655.30    107.91 o 
   7  12   6      158.52       84.06     76.76 o 
   8  12   6     1016.73     1257.14    124.85 o 
   9  12   6     3670.13     3962.60    180.22 o 
  10  12   6     2847.72     3059.29    172.18 o 
  11  12   6       56.60      -48.25    102.36 o 
  12  12   6        8.19     -106.38    106.38 o 
  13  12   6     1437.54     1444.76    179.52 o 
  14  12   6      461.91      553.10    181.41 o 
  15  12   6      203.39       56.49    175.36 o 
  16  12   6      117.06      406.52    259.63 o 
   1  13   6     1217.92     1277.15    196.67 o 
   2  13   6     7590.20     7773.02    359.31 o 
   3  13   6     1720.88     1616.73    211.84 o 
   4  13   6     6195.80     5511.17    323.55 o 
   5  13   6      681.96      702.60    173.91 o 
   6  13   6     3725.59     3329.73    262.81 o 
   7  13   6      347.50      375.28    152.17 o 
   8  13   6     2437.66     2187.56    236.14 o 
   9  13   6      922.69     1021.59    184.10 o 
  10  13   6      320.46      347.08    157.88 o 
  11  13   6     2032.22     2062.30    277.56 o 
  12  13   6      477.26      627.55    180.98 o 
  13  13   6      423.89      479.18    182.11 o 
  14  13   6      481.05      643.94    273.29 o 
   0  14   6     3020.80     3395.66    416.77 o 
   1  14   6     3531.27     3231.89    271.55 o 
   2  14   6     3848.30     4179.80    318.56 o 
   3  14   6      369.60       97.44    157.14 o 
   4  14   6      467.64      496.00    169.95 o 
   5  14   6     1348.62     1234.68    286.10 o 
   6  14   6        1.76     -122.21    122.21 o 
   7  14   6     1572.19     1725.15    227.61 o 
   8  14   6     3427.71     3678.68    283.56 o 
   9  14   6     3944.26     3831.66    296.89 o 
  10  14   6     1752.71     1957.36    247.64 o 
  11  14   6       82.65       -1.16    158.85 o 
  12  14   6      500.47      739.72    237.42 o 
  13  14   6     1730.99     2077.18    277.96 o 
  14  14   6      413.93      465.61    201.28 o 
   1  15   6     2607.98     3289.31    300.39 o 
   2  15   6      135.11      207.03    140.67 o 
   3  15   6     1891.05     1694.56    229.33 o 
   4  15   6     2088.58     1827.36    240.27 o 
   5  15   6     3258.59     3538.93    302.80 o 
   6  15   6      680.25      843.20    252.80 o 
   7  15   6      125.88      -24.71    142.67 o 
   8  15   6     1278.27     1089.78    203.06 o 
   9  15   6      181.50      388.12    176.06 o 
  10  15   6      340.65       56.18    149.38 o 
  11  15   6     2487.03     3050.56    312.37 o 
  12  15   6      549.66      481.34    206.96 o 
  13  15   6      870.86     1313.36    241.08 o 
   0  16   6      536.04      505.59    252.80 o 
   1  16   6      303.17      198.14    161.84 o 
   2  16   6      136.07      313.82    187.89 o 
   3  16   6     3645.60     3573.29    301.88 o 
   4  16   6     2003.21     2303.93    275.88 o 
   5  16   6     5654.10     5421.27    351.81 o 
   6  16   6      550.01      701.88    199.24 o 
   7  16   6     3815.25     3641.70    305.53 o 
   8  16   6     3385.29     3270.39    333.07 o 
   9  16   6     1802.72     1873.74    265.58 o 
  10  16   6     1002.15     1336.82    231.85 o 
  11  16   6      301.35      333.84    191.30 o 
  12  16   6      131.02      115.87    187.22 o 
   1  17   6     2388.66     2521.77    319.41 o 
   2  17   6     4956.15     5634.68    375.78 o 
   3  17   6      543.68      526.55    200.88 o 
   4  17   6      988.18     1084.60    227.82 o 
   5  17   6     1067.58      791.34    208.03 o 
   6  17   6       83.94       87.25    220.34 o 
   7  17   6     1873.69     1539.21    248.81 o 
   8  17   6     2194.16     2220.47    276.95 o 
   9  17   6     1427.38     1120.50    265.61 o 
  10  17   6      136.97      230.09    184.21 o 
  11  17   6     1134.38     1360.63    251.09 o 
  12  17   6      423.89      520.96    321.12 o 
   0  18   6      255.94      240.84    235.71 o 
   1  18   6     2946.34     3159.22    351.01 o 
   2  18   6      174.00      159.34    208.39 o 
   3  18   6      351.10      376.37    198.35 o 
   4  18   6      423.37      300.49    184.20 o 
   5  18   6      943.30      849.00    213.72 o 
   6  18   6      182.06      166.82    189.58 o 
   7  18   6      253.44       30.52    165.45 o 
   8  18   6       61.85      -63.72    180.04 o 
   9  18   6      260.69       27.10    201.66 o 
  10  18   6      547.04      563.36    324.53 o 
  11  18   6       51.64      134.21    206.69 o 
   1  19   6      468.12      645.69    196.12 o 
   2  19   6     1111.48     1250.94    228.14 o 
   3  19   6      163.38       13.92    163.39 o 
   4  19   6      726.21      666.12    213.72 o 
   5  19   6      354.30      266.48    193.78 o 
   6  19   6      163.10     -127.42    175.08 o 
   7  19   6      943.49      774.57    226.98 o 
   8  19   6      864.11      508.64    231.03 o 
   9  19   6      501.21      236.25    223.85 o 
  10  19   6      288.11       75.16    307.45 o 
   0  20   6     1554.57     1916.46    386.03 o 
   1  20   6      178.57      123.61    175.58 o 
   2  20   6      205.30      257.97    190.72 o 
   3  20   6      241.69      145.23    197.14 o 
   4  20   6       22.49     -173.14    173.14 o 
   5  20   6      899.16      652.49    239.04 o 
   6  20   6      133.29      126.86    201.43 o 
   7  20   6      408.97      169.11    196.93 o 
   8  20   6      587.45      553.28    255.56 o 
   1  21   6      324.88      264.42    191.04 o 
   2  21   6     2562.43     2728.93    327.81 o 
   3  21   6      237.02      246.30    322.83 o 
   4  21   6       68.12      -57.33    287.81 o 
   5  21   6     1556.31     2051.45    392.86 o 
   6  21   6      105.70      -66.93    327.95 o 
   7  21   6       14.98     -232.30    329.66 o 
   0  22   6      161.51      160.56    285.25 o 
   1  22   6      772.35      925.59    230.54 o 
   2  22   6     1129.06     1538.18    288.04 o 
   3  22   6      124.28      -34.77    199.89 o 
   4  22   6      155.39      228.33    206.37 o 
   2   0   7    16545.71    17001.22    384.32 o 
   4   0   7     4901.55     5316.23    154.37 o 
   6   0   7      438.80      608.08    119.57 o 
   8   0   7    14074.14    14279.52    444.10 o 
  10   0   7      502.24      584.16    150.31 o 
  12   0   7     9763.08    10099.86    447.52 o 
  14   0   7     3322.67     3354.66    321.12 o 
  16   0   7       57.51      304.04    182.76 o 
  18   0   7      224.40      367.24    213.51 o 
   0   1   7     2696.23     3202.55    187.89 o 
   1   1   7     4242.71     3888.34    224.87 o 
   2   1   7    11206.52    11993.34    137.69 o 
   3   1   7     1547.32     1818.73     74.07 o 
   4   1   7    22678.66    23069.85    370.93 o 
   5   1   7    10314.31    10613.29    187.59 o 
   6   1   7      671.66      857.27     86.11 o 
   7   1   7     5505.47     5749.26    195.46 o 
   8   1   7     6156.00     6067.84    215.53 o 
   9   1   7     2649.71     2539.04    216.93 o 
  10   1   7     1801.25     2018.65    159.41 o 
  11   1   7      306.50      352.94    102.84 o 
  12   1   7     3028.16     3397.83    210.11 o 
  13   1   7       62.55      139.49    157.14 o 
  14   1   7      430.31      199.24    111.60 o 
  15   1   7     1653.20     1393.05    185.33 o 
  16   1   7      830.59      928.88    366.38 o 
  17   1   7      104.98      235.65    141.25 o 
  18   1   7     1235.02     1305.17    204.76 o 
   1   2   7     9378.91     7913.50    549.55 o 
   2   2   7      426.31      601.90     54.71 o 
   3   2   7     3620.91     3627.12    105.64 o 
   4   2   7     4477.06     4385.14    122.49 o 
   5   2   7     4629.41     4709.94    137.91 o 
   6   2   7     6121.14     6133.61    157.09 o 
   7   2   7     1224.49     1263.30     96.31 o 
   8   2   7     2130.95     1885.12    140.76 o 
   9   2   7     2954.38     3028.44    170.69 o 
  10   2   7     1101.22     1146.74    256.21 o 
  11   2   7     1039.34      918.01    131.63 o 
  12   2   7     1561.30     1551.24    166.20 o 
  13   2   7     1668.34     2030.84    197.47 o 
  14   2   7     2795.93     2616.27    207.65 o 
  15   2   7       82.34       37.85    115.93 o 
  16   2   7      147.99      108.46    126.82 o 
  17   2   7      581.27      425.38    154.58 o 
  18   2   7      176.35       25.62    186.18 o 
   0   3   7    15802.02    14586.97    450.93 o 
   1   3   7      505.43      624.97     51.58 o 
   2   3   7    20143.70    20431.06    232.57 o 
   3   3   7     1856.43     1980.99    100.34 o 
   4   3   7     3971.92     4422.78    126.91 o 
   5   3   7    12125.73    12324.64    373.41 o 
   6   3   7    13464.77    14076.50    342.67 o 
   7   3   7      945.30     1019.04    118.93 o 
   8   3   7     1337.53     1401.93    108.81 o 
   9   3   7      755.97      814.62    114.44 o 
  10   3   7    10773.00    10225.90    325.39 o 
  11   3   7      594.31      348.76    141.77 o 
  12   3   7     3386.63     3148.52    204.12 o 
  13   3   7      633.89      694.19    142.21 o 
  14   3   7      514.27      564.63    135.87 o 
  15   3   7      203.91      284.97    153.73 o 
  16   3   7      819.98      547.55    146.74 o 
  17   3   7       80.22       83.14    131.01 o 
  18   3   7     1090.21      872.83    280.12 o 
   1   4   7     5673.77     5610.84    226.59 o 
   2   4   7    13414.03    13203.67    182.40 o 
   3   4   7        9.14      -11.67     35.96 o 
   4   4   7    24583.51    24253.32    285.32 o 
   5   4   7     9101.01     8934.59    369.27 o 
   6   4   7    12527.75    12826.77    233.17 o 
   7   4   7     1022.13     1057.03    105.14 o 
   8   4   7      855.38      927.30     97.17 o 
   9   4   7      567.43      482.76     84.80 o 
  10   4   7      657.10      651.46    114.72 o 
  11   4   7      965.88      887.20    133.27 o 
  12   4   7     4067.50     3999.06    227.65 o 
  13   4   7      883.40      853.71    155.17 o 
  14   4   7     1513.52     1628.76    187.32 o 
  15   4   7       19.62       43.80    231.44 o 
  16   4   7     1627.13     1660.27    203.85 o 
  17   4   7      259.46      122.98    137.69 o 
  18   4   7      770.08      766.93    269.88 o 
   0   5   7     9980.94     9250.94    418.48 o 
   1   5   7     5397.84     4957.17    254.50 o 
   2   5   7     3046.29     3091.75    163.83 o 
   3   5   7    10568.71    10909.14    217.32 o 
   4   5   7      479.60      506.53     65.88 o 
   5   5   7     3256.89     3323.94    128.71 o 
   6   5   7     8733.98     8987.78    243.20 o 
   7   5   7    14523.18    15032.61    394.59 o 
   8   5   7     2446.07     2524.33    133.49 o 
   9   5   7     2929.29     2843.45    148.66 o 
  10   5   7     7810.60     8292.86    298.06 o 
  11   5   7      389.83      329.35    109.26 o 
  12   5   7     2899.58     2716.32    200.64 o 
  13   5   7      529.58      404.81    207.53 o 
  14   5   7      297.47      299.98    280.98 o 
  15   5   7     4134.84     4429.91    309.16 o 
  16   5   7      359.29      386.15    203.26 o 
  17   5   7      180.89       95.65    141.31 o 
   1   6   7     2286.28     2254.84    185.95 o 
   2   6   7     1697.24     1642.27    187.42 o 
   3   6   7     1633.44     1668.56     93.22 o 
   4   6   7     4893.80     5179.98    152.32 o 
   5   6   7     1809.60     1863.37    111.28 o 
   6   6   7     6166.55     6512.23    186.04 o 
   7   6   7    14560.57    14257.77    411.75 o 
   8   6   7     3222.67     3488.57    158.48 o 
   9   6   7     1928.54     2015.99    169.38 o 
  10   6   7     2438.45     2336.62    149.38 o 
  11   6   7     6845.37     6915.78    298.06 o 
  12   6   7     1540.22     1499.10    174.82 o 
  13   6   7      357.07      555.64    147.34 o 
  14   6   7     3669.55     3578.25    415.92 o 
  15   6   7     1098.00     1170.12    285.25 o 
  16   6   7      739.97      815.02    179.66 o 
  17   6   7      222.07      303.44    152.75 o 
   0   7   7    10536.69     9303.89    474.85 o 
   1   7   7     7622.39     7102.15    285.63 o 
   2   7   7     8684.52     8804.08    497.86 o 
   3   7   7    13221.17    13795.48    233.38 o 
   4   7   7     8180.13     8337.90    193.22 o 
   5   7   7      663.30      858.66     88.29 o 
   6   7   7     3888.51     4130.69    159.74 o 
   7   7   7     2754.00     3061.81    159.65 o 
   8   7   7     4465.00     4445.44    180.06 o 
   9   7   7     1760.77     1817.97    140.70 o 
  10   7   7     7302.19     7338.09    236.27 o 
  11   7   7      142.21       67.31     82.43 o 
  12   7   7     3948.77     3600.46    234.01 o 
  13   7   7      391.87      257.03    128.42 o 
  14   7   7      418.95      369.45    146.13 o 
  15   7   7     1102.14      923.07    173.15 o 
  16   7   7     1109.47     1078.19    231.44 o 
  17   7   7       31.27      140.06    216.93 o 
   1   8   7     7989.80     7924.03    399.69 o 
   2   8   7     2026.04     2041.63    196.59 o 
   3   8   7     2724.35     2989.77    102.43 o 
   4   8   7     1895.03     1863.48    118.92 o 
   5   8   7     3605.02     3590.04    151.28 o 
   6   8   7     2592.03     2355.40    145.75 o 
   7   8   7     3261.15     3427.56    170.02 o 
   8   8   7     5828.07     6147.19    213.30 o 
   9   8   7      464.85      600.93    107.51 o 
  10   8   7     1389.08     1555.57    145.87 o 
  11   8   7     1141.42     1314.11    143.47 o 
  12   8   7     2797.97     2764.66    214.01 o 
  13   8   7     1677.91     1950.82    211.90 o 
  14   8   7     1515.69     1808.78    216.92 o 
  15   8   7      162.50      189.74    139.40 o 
  16   8   7      120.52      126.80    220.34 o 
  17   8   7       33.20       32.45    218.63 o 
   0   9   7     2756.42     2905.44    326.24 o 
   1   9   7     5491.08     5545.36    362.11 o 
   2   9   7     2153.00     1995.42    200.49 o 
   3   9   7     3765.26     3504.95    236.67 o 
   4   9   7     6290.02     6971.85    294.67 o 
   5   9   7    10100.71    10351.78    201.46 o 
   6   9   7     3045.01     2862.17    152.18 o 
   7   9   7     2845.36     2926.66    159.35 o 
   8   9   7     3300.35     3354.34    194.93 o 
   9   9   7     1978.66     2145.61    159.64 o 
  10   9   7     1185.50     1178.08    140.29 o 
  11   9   7      349.69      190.63    101.87 o 
  12   9   7     2134.01     2516.40    190.89 o 
  13   9   7      591.22      703.32    232.30 o 
  14   9   7      187.53       98.98    127.31 o 
  15   9   7      431.25      642.25    169.67 o 
  16   9   7      650.84      643.94    256.21 o 
   1  10   7    11400.15    11510.20    495.34 o 
   2  10   7      327.76      436.05    131.18 o 
   3  10   7     1583.07     1500.42    181.12 o 
   4  10   7    20346.27    19206.84    584.16 o 
   5  10   7     2949.79     2957.37    358.70 o 
   6  10   7     1583.42     1716.64    188.88 o 
   7  10   7      216.49      160.55    106.27 o 
   8  10   7      915.93     1126.92    129.22 o 
   9  10   7      716.53      753.59    117.77 o 
  10  10   7      138.09      129.47     98.66 o 
  11  10   7      512.18      480.52    122.07 o 
  12  10   7     1797.77     1867.31    180.91 o 
  13  10   7      413.90      366.64    156.24 o 
  14  10   7      804.70     1050.69    186.25 o 
  15  10   7      186.99      277.69    153.48 o 
   0  11   7     6490.79     6417.24    464.60 o 
   1  11   7     3427.26     3626.21    406.52 o 
   2  11   7     3617.88     3609.73    253.76 o 
   3  11   7      976.42      880.13    173.16 o 
   4  11   7     3465.31     3376.82    248.76 o 
   5  11   7     2467.24     2418.03    257.92 o 
   6  11   7     3175.70     3198.63    227.66 o 
   7  11   7     1013.58     1276.55    187.48 o 
   8  11   7      462.91      733.31    233.15 o 
   9  11   7     3742.02     4082.11    277.73 o 
  10  11   7     3503.22     3775.67    272.99 o 
  11  11   7      216.90      315.43    166.07 o 
  12  11   7     1523.51     1664.20    231.81 o 
  13  11   7      520.36      629.43    178.12 o 
  14  11   7      147.57       90.53    218.63 o 
  15  11   7      142.89      146.89    235.71 o 
   1  12   7     6034.47     6505.34    342.78 o 
   2  12   7     4461.98     4647.85    289.81 o 
   3  12   7      226.37      136.51    131.31 o 
   4  12   7     1098.29     1150.34    179.91 o 
   5  12   7     1608.58     1382.34    191.63 o 
   6  12   7     7767.50     7480.07    433.85 o 
   7  12   7     2586.74     2953.06    255.63 o 
   8  12   7       51.04      120.95    120.62 o 
   9  12   7     3910.14     3956.91    298.91 o 
  10  12   7      838.82     1203.76    203.59 o 
  11  12   7      690.41      520.96    211.80 o 
  12  12   7      312.19      202.48    164.83 o 
  13  12   7     2382.70     2477.32    448.37 o 
  14  12   7      655.42      872.83    276.71 o 
   0  13   7     9224.87     9672.83    584.16 o 
   1  13   7     1745.14     2043.05    299.77 o 
   2  13   7      601.74      519.08    169.75 o 
   3  13   7     2564.07     2878.32    255.09 o 
   4  13   7      583.20      372.33    147.66 o 
   5  13   7     3586.15     3615.44    278.74 o 
   6  13   7     1314.68      997.66    179.52 o 
   7  13   7     2140.30     2083.23    320.26 o 
   8  13   7     2029.65     2066.74    241.23 o 
   9  13   7     1575.91     1340.01    200.49 o 
  10  13   7     3090.09     3032.97    293.43 o 
  11  13   7      443.74      568.94    199.84 o 
  12  13   7      318.38      344.78    168.97 o 
  13  13   7      265.79      362.11    176.34 o 
  14  13   7      440.09      512.42    264.75 o 
   1  14   7     1256.36     1390.40    213.52 o 
   2  14   7     1137.98     1194.69    209.17 o 
   3  14   7     1504.42     1595.71    232.18 o 
   4  14   7     5187.70     4767.42    544.88 o 
   5  14   7     1255.10     1369.40    296.35 o 
   6  14   7      210.57      199.10    144.69 o 
   7  14   7     3325.68     2792.06    258.46 o 
   8  14   7       44.50      199.88    155.46 o 
   9  14   7      289.71      322.66    163.68 o 
  10  14   7      129.07      165.76    156.51 o 
  11  14   7     3439.42     3926.03    328.80 o 
  12  14   7      321.28      398.29    173.72 o 
  13  14   7       98.41      170.69    172.69 o 
   0  15   7     2366.76     2903.73    399.69 o 
   1  15   7     5126.71     5740.75    348.54 o 
   2  15   7     1536.79     1508.12    231.75 o 
   3  15   7     6039.54     6030.52    714.83 o 
   4  15   7      600.36      631.90    229.74 o 
   5  15   7       22.04     -127.82    142.35 o 
   6  15   7     2337.84     2212.97    271.10 o 
   7  15   7     1914.57     2127.18    378.34 o 
   8  15   7     2579.07     2314.97    263.27 o 
   9  15   7      430.76      295.76    167.78 o 
  10  15   7      436.75      442.07    188.37 o 
  11  15   7      391.55      402.98    183.36 o 
  12  15   7      250.85      183.73    179.75 o 
  13  15   7       47.24       61.68    182.48 o 
   1  16   7     7025.81     7607.41    399.76 o 
   2  16   7     2844.42     3584.31    322.21 o 
   3  16   7      182.46      218.26    171.35 o 
   4  16   7     2435.19     2885.85    306.32 o 
   5  16   7     2466.31     2136.04    272.16 o 
   6  16   7      212.93      181.87    163.24 o 
   7  16   7     3762.81     3867.02    333.09 o 
   8  16   7       54.00       51.38    167.25 o 
   9  16   7      133.62      169.95    176.03 o 
  10  16   7      304.80      203.68    473.99 o 
  11  16   7      232.57      372.47    196.26 o 
  12  16   7      930.95     1153.89    269.49 o 
   0  17   7       45.29       20.50    261.34 o 
   1  17   7      850.47      759.99    225.47 o 
   2  17   7     2313.90     2365.77    269.97 o 
   3  17   7     2002.78     2098.93    269.33 o 
   4  17   7      743.98      688.68    209.62 o 
   5  17   7     2225.89     2272.87    291.53 o 
   6  17   7     1225.17      985.99    234.90 o 
   7  17   7       76.99       48.60    204.12 o 
   8  17   7      543.79      475.83    251.94 o 
   9  17   7     2464.00     2522.83    321.16 o 
  10  17   7     1200.02     1132.04    240.31 o 
  11  17   7      266.20      287.88    200.86 o 
   1  18   7     2280.66     3044.80    334.78 o 
   2  18   7      627.19      566.01    195.06 o 
   3  18   7     1331.95     1130.27    235.16 o 
   4  18   7      557.88      564.52    211.33 o 
   5  18   7     1977.86     2517.82    380.05 o 
   6  18   7     1042.99      636.46    218.39 o 
   7  18   7      450.25      387.15    208.94 o 
   8  18   7       71.41     -184.31    184.31 o 
   9  18   7     1071.86     1443.38    279.27 o 
  10  18   7      871.13      686.81    239.25 o 
   0  19   7     1631.88     1675.62    375.78 o 
   1  19   7      831.05      957.53    237.93 o 
   2  19   7      278.41       73.90    179.26 o 
   3  19   7      647.08      713.64    224.89 o 
   4  19   7      130.20      258.18    184.21 o 
   5  19   7      625.21      707.61    238.43 o 
   6  19   7      289.77      142.96    189.40 o 
   7  19   7     1900.88     1731.65    295.26 o 
   8  19   7      853.94      845.60    262.87 o 
   9  19   7      395.06      509.72    347.59 o 
   1  20   7     1206.15     1602.51    264.74 o 
   2  20   7      192.83      243.63    195.48 o 
   3  20   7      900.90      654.07    233.71 o 
   4  20   7      984.90      950.22    251.62 o 
   5  20   7      102.99      408.49    229.33 o 
   6  20   7      419.04      362.68    207.48 o 
   7  20   7      457.49      158.27    239.25 o 
   0  21   7     2310.04     2059.94    389.44 o 
   1  21   7      509.59      792.42    219.46 o 
   2  21   7      409.70      593.74    233.52 o 
   3  21   7      719.09      798.49    251.81 o 
   4  21   7      456.09      543.06    228.87 o 
   5  21   7      153.51      414.16    426.17 o 
   1  22   7      602.25      458.21    218.70 o 
   2  22   7      225.71       96.74    214.25 o 
   0   0   8     8334.36     8313.21    275.00 o 
   2   0   8     1220.59     1240.95    153.73 o 
   4   0   8     7445.30     7910.29    191.15 o 
   6   0   8     5434.54     5824.54    280.12 o 
   8   0   8    25435.27    24789.31    599.53 o 
  10   0   8     5817.28     5981.68    345.03 o 
  12   0   8     1414.95     1537.27    235.71 o 
  14   0   8     1068.70     1274.22    244.25 o 
  16   0   8      616.50      565.37    213.51 o 
   1   1   8        5.58      139.57     66.18 o 
   2   1   8    24760.09    24156.83    431.80 o 
   3   1   8    10261.51    10882.86    333.81 o 
   4   1   8     1442.18     1432.31     84.01 o 
   5   1   8     3593.76     3651.88    123.54 o 
   6   1   8     6167.90     6535.47    165.67 o 
   7   1   8     1865.67     1703.23    130.17 o 
   8   1   8     4532.09     4617.67    224.61 o 
   9   1   8     1145.97     1174.35    146.04 o 
  10   1   8     4381.53     4470.20    216.78 o 
  11   1   8     2733.89     2761.94    185.39 o 
  12   1   8     1116.05     1136.68    195.57 o 
  13   1   8     1451.94     1528.65    176.55 o 
  14   1   8     2692.67     2648.23    209.39 o 
  15   1   8       33.00      -11.52    112.15 o 
  16   1   8      391.04      577.55    150.77 o 
  17   1   8      153.25      133.00    133.79 o 
   0   2   8    18408.27    17766.11   1327.18 o 
   1   2   8    27042.65    23030.75   2379.13 o 
   2   2   8     6682.34     6217.14    231.96 o 
   3   2   8     4808.43     4575.40    136.76 o 
   4   2   8      386.01      513.73     62.02 o 
   5   2   8    18270.72    18693.96    374.23 o 
   6   2   8    10822.35    11486.02    352.09 o 
   7   2   8     1811.59     1803.03    115.71 o 
   8   2   8     4804.45     5304.35    209.31 o 
   9   2   8     2437.73     2381.19    166.54 o 
  10   2   8     1983.36     1704.95    162.72 o 
  11   2   8     1429.87     1559.85    168.88 o 
  12   2   8       76.29       61.19     96.26 o 
  13   2   8     1303.81     1225.72    171.66 o 
  14   2   8      150.18      -16.66    117.70 o 
  15   2   8       62.18      -69.56    111.13 o 
  16   2   8       69.83       66.16    123.77 o 
  17   2   8      263.14      194.53    143.03 o 
   1   3   8       28.44      -42.80     62.37 o 
   2   3   8     8076.82     8575.19    162.15 o 
   3   3   8     1411.77     1568.98     84.95 o 
   4   3   8    56397.46    57746.46    864.74 o 
   5   3   8     3488.64     3489.43    125.64 o 
   6   3   8     4362.65     4482.71    147.22 o 
   7   3   8     4346.72     4629.88    158.81 o 
   8   3   8     2054.83     1961.65    120.49 o 
   9   3   8       59.18      -26.09    103.34 o 
  10   3   8      978.70     1152.68    142.66 o 
  11   3   8     2098.99     2007.01    198.14 o 
  12   3   8      887.26      973.24    152.88 o 
  13   3   8      178.20       51.42    106.76 o 
  14   3   8        7.37       27.54    107.31 o 
  15   3   8      435.33      468.16    150.34 o 
  16   3   8      499.12      447.87    155.30 o 
  17   3   8      206.75      255.68    148.19 o 
   0   4   8    48651.74    42297.09    845.50 o 
   1   4   8     3048.06     2827.23    238.28 o 
   2   4   8    18005.00    18027.24    324.14 o 
   3   4   8      731.97      855.56     73.77 o 
   4   4   8     7126.22     7389.23    164.47 o 
   5   4   8     1063.17     1293.87     96.61 o 
   6   4   8    10367.74    11046.29    223.76 o 
   7   4   8     1896.91     1916.75    147.28 o 
   8   4   8     2098.89     1942.68    126.35 o 
   9   4   8      186.02      167.95     70.62 o 
  10   4   8     6123.29     5946.76    271.58 o 
  11   4   8      138.43      114.97     97.22 o 
  12   4   8      266.94      265.88    113.81 o 
  13   4   8      630.64      609.88    214.36 o 
  14   4   8     1026.38     1030.88    169.08 o 
  15   4   8      818.55      506.99    159.41 o 
  16   4   8      354.31      164.34    141.54 o 
  17   4   8      125.34       23.64    141.30 o 
   1   5   8      900.22      832.96    140.92 o 
   2   5   8     2137.16     2243.38    165.80 o 
   3   5   8     3941.06     4010.76    198.61 o 
   4   5   8    23557.20    23146.27    364.72 o 
   5   5   8     4374.48     4451.91    146.11 o 
   6   5   8     8278.56     8370.25    204.90 o 
   7   5   8     2699.39     2575.77    131.65 o 
   8   5   8     6211.41     6065.00    191.92 o 
   9   5   8     4653.01     4547.59    291.72 o 
  10   5   8     1787.42     1956.37    274.15 o 
  11   5   8     2214.71     2523.48    240.84 o 
  12   5   8      441.96      327.61    124.35 o 
  13   5   8     1728.39     1922.27    195.64 o 
  14   5   8       67.90       89.26    182.76 o 
  15   5   8       62.64        8.74    127.60 o 
  16   5   8      165.93      163.79    135.68 o 
  17   5   8      865.85      719.17    175.33 o 
   0   6   8    19373.44    17345.52    599.53 o 
   1   6   8      818.54     1048.55    149.24 o 
   2   6   8     1337.00     1737.29    171.85 o 
   3   6   8      736.38      859.29    149.46 o 
   4   6   8      566.32      516.43    102.63 o 
   5   6   8     1726.29     1850.58    109.54 o 
   6   6   8     1445.94     1646.65    117.56 o 
   7   6   8     3658.08     3684.74    159.26 o 
   8   6   8     7957.14     8103.38    228.32 o 
   9   6   8     2601.72     2766.22    156.80 o 
  10   6   8     1215.57     1200.28    124.26 o 
  11   6   8      874.98      811.60    140.52 o 
  12   6   8      996.87      963.64    175.93 o 
  13   6   8     4027.32     4090.43    255.83 o 
  14   6   8      307.53      290.12    136.19 o 
  15   6   8      492.84      333.39    139.31 o 
  16   6   8      467.33      480.85    164.82 o 
  17   6   8      337.03      121.27    199.84 o 
   1   7   8     3198.87     3215.90    226.61 o 
   2   7   8    20562.46    19764.18    462.85 o 
   3   7   8     6784.48     7052.38    281.03 o 
   4   7   8     2243.34     2334.80    197.28 o 
   5   7   8     1194.95     1390.08    157.88 o 
   6   7   8     7041.00     7542.32    288.01 o 
   7   7   8      613.86      759.18    131.75 o 
   8   7   8     1422.13     1884.46    140.72 o 
   9   7   8      156.66      174.18     82.38 o 
  10   7   8     1292.38     1513.32    142.04 o 
  11   7   8      970.50      931.20    125.33 o 
  12   7   8      370.51      396.99    130.84 o 
  13   7   8      531.76      529.26    234.01 o 
  14   7   8     1491.35     1926.93    338.20 o 
  15   7   8      261.44      122.13    134.06 o 
  16   7   8      720.49      698.19    325.39 o 
   0   8   8       72.58      126.40    158.85 o 
   1   8   8     4858.55     4306.92    259.07 o 
   2   8   8     7212.35     7180.17    310.03 o 
   3   8   8     4351.06     4578.80    256.23 o 
   4   8   8      857.39      976.65    147.75 o 
   5   8   8     5235.95     5119.52    250.60 o 
   6   8   8     2708.50     2935.63    201.98 o 
   7   8   8      340.63      198.66    106.50 o 
   8   8   8     5202.24     5803.25    280.81 o 
   9   8   8     2750.29     3058.08    225.23 o 
  10   8   8     3065.65     3074.31    232.22 o 
  11   8   8     1614.56     1665.75    207.48 o 
  12   8   8      933.75     1149.54    283.54 o 
  13   8   8      941.54      703.73    228.88 o 
  14   8   8      598.19      707.14    275.00 o 
  15   8   8       12.24     -191.30    198.14 o 
  16   8   8      161.83      194.72    252.80 o 
   1   9   8     3551.73     3873.69    263.65 o 
   2   9   8    11015.13    10450.76    382.80 o 
   3   9   8     2595.40     2582.29    213.65 o 
   4   9   8     3678.32     3526.62    237.33 o 
   5   9   8     2103.56     2086.68    199.01 o 
   6   9   8      256.70      207.29    104.47 o 
   7   9   8     3959.02     4333.09    256.18 o 
   8   9   8     1523.38     1744.83    197.23 o 
   9   9   8     1806.25     2300.24    224.61 o 
  10   9   8     1382.81     1755.59    209.34 o 
  11   9   8     3997.54     4345.16    281.58 o 
  12   9   8     3172.78     3513.11    271.62 o 
  13   9   8      116.09      374.07    215.22 o 
  14   9   8      267.85      155.43    218.63 o 
  15   9   8       41.15       37.58    240.84 o 
   0  10   8     5689.11     5628.11    430.44 o 
   1  10   8      577.30      707.07    165.37 o 
   2  10   8    11918.80    10661.80    400.55 o 
   3  10   8     3868.99     3696.19    252.25 o 
   4  10   8     1014.21      922.46    173.47 o 
   5  10   8     1231.54     1244.89    172.51 o 
   6  10   8     4216.16     4264.49    257.25 o 
   7  10   8     3856.85     4298.08    256.40 o 
   8  10   8     5408.53     5544.29    392.00 o 
   9  10   8     1135.05     1138.27    175.02 o 
  10  10   8     1449.21     1725.74    215.23 o 
  11  10   8      260.49      233.34    155.99 o 
  12  10   8      783.33      950.70    443.25 o 
  13  10   8      101.47      -40.99    193.01 o 
  14  10   8      300.15      213.51    220.34 o 
  15  10   8      953.74     1284.47    312.58 o 
   1  11   8     1348.90     1480.98    213.27 o 
   2  11   8     1199.43     1147.32    187.26 o 
   3  11   8     4885.33     4756.05    290.11 o 
   4  11   8     8953.79     7921.60    476.55 o 
   5  11   8     1983.41     2147.59    227.82 o 
   6  11   8     1881.75     2069.64    219.46 o 
   7  11   8     1604.47     1776.62    221.75 o 
   8  11   8      175.95      184.28    125.86 o 
   9  11   8     1499.35     1393.75    192.26 o 
  10  11   8      117.82      118.27    242.55 o 
  11  11   8     2260.51     2598.41    273.78 o 
  12  11   8      398.22      214.96    146.13 o 
  13  11   8      141.44       45.52    150.37 o 
  14  11   8      606.39      505.59    252.80 o 
   0  12   8    11139.16    11975.32    631.99 o 
   1  12   8      762.00     1012.15    196.20 o 
   2  12   8      607.80      651.09    167.24 o 
   3  12   8      605.97      388.81    146.51 o 
   4  12   8      733.16      541.45    159.54 o 
   5  12   8     2065.01     2107.00    231.76 o 
   6  12   8      279.06      335.84    127.91 o 
   7  12   8     2436.00     2989.00    328.80 o 
   8  12   8      430.35      220.64    143.71 o 
   9  12   8      759.66      853.48    177.76 o 
  10  12   8     1559.92     1685.45    363.82 o 
  11  12   8        0.11       46.04    151.49 o 
  12  12   8      336.27      342.20    275.85 o 
  13  12   8     1093.72     1310.58    222.78 o 
  14  12   8       36.19      -49.53    218.63 o 
   1  13   8      883.33      627.30    174.52 o 
   2  13   8     2276.03     2355.94    285.25 o 
   3  13   8     2901.15     3304.29    277.29 o 
   4  13   8      334.80      223.75    152.12 o 
   5  13   8     2397.38     2409.51    262.59 o 
   6  13   8     4791.84     4459.62    302.55 o 
   7  13   8      796.58      680.23    178.70 o 
   8  13   8      427.73      207.25    144.05 o 
   9  13   8     3214.37     3605.00    296.57 o 
  10  13   8      207.40      315.10    163.32 o 
  11  13   8     2020.52     1971.82    262.53 o 
  12  13   8     1146.00     1306.26    232.95 o 
  13  13   8      645.78      795.81    231.44 o 
   0  14   8     5393.98     6063.67    500.47 o 
   1  14   8      818.14     1003.14    209.49 o 
   2  14   8     1119.03     1258.55    205.68 o 
   3  14   8      592.70      502.17    175.13 o 
   4  14   8      250.63      242.95    153.03 o 
   5  14   8      512.03      375.04    159.76 o 
   6  14   8      854.26      833.78    192.16 o 
   7  14   8      512.09      398.98    161.16 o 
   8  14   8     1045.85     1046.27    386.88 o 
   9  14   8     6263.01     6540.35    390.30 o 
  10  14   8       81.93      -87.44    160.97 o 
  11  14   8      552.16      648.20    187.33 o 
  12  14   8       36.58      -44.55    162.51 o 
  13  14   8     1881.42     1704.37    255.33 o 
   1  15   8     5735.86     5752.93    360.83 o 
   2  15   8     1908.06     2482.57    289.60 o 
   3  15   8     3390.35     3249.61    314.24 o 
   4  15   8     1329.15      923.35    213.15 o 
   5  15   8     1325.43     1202.17    224.83 o 
   6  15   8      187.45        9.40    159.64 o 
   7  15   8      103.69     -110.17    140.77 o 
   8  15   8      798.14      931.79    213.78 o 
   9  15   8       63.28      121.52    283.54 o 
  10  15   8      204.55      204.09    169.22 o 
  11  15   8     1519.46     1840.71    283.34 o 
  12  15   8      100.39      -95.96    180.48 o 
   0  16   8     1218.19     1072.67    319.41 o 
   1  16   8      290.15      416.36    197.54 o 
   2  16   8     1538.10     1527.46    231.30 o 
   3  16   8     4499.55     4529.22    339.86 o 
   4  16   8      963.62      804.76    221.20 o 
   5  16   8     3639.05     3293.57    379.19 o 
   6  16   8      829.29      803.36    224.17 o 
   7  16   8      849.34      789.91    223.07 o 
   8  16   8      141.85      -25.10    173.06 o 
   9  16   8     1468.11     1296.17    252.39 o 
  10  16   8       25.65      149.58    252.80 o 
  11  16   8      141.28       17.33    194.04 o 
   1  17   8     3591.34     3875.14    338.03 o 
   2  17   8      956.51      928.76    210.53 o 
   3  17   8      532.28      565.90    203.92 o 
   4  17   8      196.97      118.67    303.18 o 
   5  17   8     1794.17     1559.15    330.51 o 
   6  17   8      681.93      805.11    241.39 o 
   7  17   8      286.44      298.72    188.90 o 
   8  17   8     1733.06     1625.27    637.97 o 
   9  17   8      230.12       67.10    191.99 o 
  10  17   8      588.35      623.36    234.93 o 
   0  18   8      221.74      281.83    266.46 o 
   1  18   8      315.20      -98.33    168.95 o 
   2  18   8      388.19      529.54    430.44 o 
   3  18   8      432.99      579.28    205.80 o 
   4  18   8      709.61      597.83    212.57 o 
   5  18   8       44.10     -111.07    176.61 o 
   6  18   8       53.79       28.71    183.95 o 
   7  18   8     1675.08     1871.03    301.99 o 
   8  18   8      175.35      396.11    217.15 o 
   9  18   8      538.38      508.01    245.67 o 
   1  19   8      637.36      738.30    218.65 o 
   2  19   8       62.59      -81.48    192.61 o 
   3  19   8      502.66      696.09    220.92 o 
   4  19   8      240.83      377.82    219.06 o 
   5  19   8      113.33      343.35    229.73 o 
   6  19   8     1854.64     1831.28    291.24 o 
   7  19   8      511.38      311.53    230.35 o 
   8  19   8      525.85      528.97    227.77 o 
   0  20   8     2342.79     3043.79    491.93 o 
   1  20   8      534.83      475.18    212.53 o 
   2  20   8      274.44      287.17    214.32 o 
   3  20   8      163.19      166.77    406.52 o 
   4  20   8       78.39        6.80    192.83 o 
   5  20   8     1498.93     1589.24    282.13 o 
   6  20   8      756.21      559.46    252.65 o 
   1  21   8      138.08      300.77    205.22 o 
   2  21   8     1137.08     1356.54    296.38 o 
   3  21   8     1433.86     1786.65    301.47 o 
   4  21   8      283.66       98.28    316.85 o 
   2   0   9    15519.27    14456.86    949.69 o 
   4   0   9     1056.97     1088.49     95.18 o 
   6   0   9    10183.17    10600.32    380.90 o 
   8   0   9    14928.14    15478.59    495.34 o 
  10   0   9      567.12      724.22    186.18 o 
  12   0   9     2263.56     2252.95    288.66 o 
  14   0   9     7890.58     8186.81    476.55 o 
  16   0   9      486.90      411.65    201.55 o 
   0   1   9     1262.05     1383.24    111.02 o 
   1   1   9     3170.38     3168.18    249.94 o 
   2   1   9     1557.46     1628.87    108.45 o 
   3   1   9     3428.70     3308.16    162.34 o 
   4   1   9     7246.21     7416.26    408.28 o 
   5   1   9     3713.01     3975.13    154.90 o 
   6   1   9     1235.69     1406.86     98.11 o 
   7   1   9      297.23      312.58     84.55 o 
   8   1   9     7291.14     7598.49    256.02 o 
   9   1   9     1178.75     1448.54    150.84 o 
  10   1   9     2853.97     3114.35    195.03 o 
  11   1   9       91.45       77.77     91.92 o 
  12   1   9     3144.04     3157.15    214.73 o 
  13   1   9      881.05      697.45    142.46 o 
  14   1   9      526.21      545.56    144.80 o 
  15   1   9       80.09       -1.54    118.74 o 
  16   1   9     1495.29     1432.53    211.80 o 
  17   1   9      214.62      144.61    270.73 o 
   1   2   9     4596.57     4413.40    626.01 o 
   2   2   9     3390.57     3290.45    221.20 o 
   3   2   9     1214.83     1275.48     86.78 o 
   4   2   9     7812.08     8616.24    182.06 o 
   5   2   9     1219.72     1273.39     92.88 o 
   6   2   9     6785.34     7137.21    183.28 o 
   7   2   9     2122.49     2122.67    119.02 o 
   8   2   9     6277.28     6725.76    241.68 o 
   9   2   9     1329.82     1528.29    154.78 o 
  10   2   9      126.80      106.45    111.88 o 
  11   2   9     4316.13     4247.58    229.23 o 
  12   2   9     2203.74     2156.46    204.97 o 
  13   2   9      627.53      739.82    138.75 o 
  14   2   9     1506.06     1619.31    188.40 o 
  15   2   9      109.49       79.69    128.11 o 
  16   2   9      216.11       66.48    125.00 o 
  17   2   9      183.25      132.45    143.59 o 
   0   3   9    26366.18    23299.87    606.37 o 
   1   3   9     1524.37     1597.79    151.66 o 
   2   3   9     3627.69     3891.06    187.98 o 
   3   3   9     2540.53     2746.32    156.12 o 
   4   3   9      616.16      562.17     93.46 o 
   5   3   9     8309.86     8362.48    190.09 o 
   6   3   9      724.98      879.39     89.67 o 
   7   3   9      749.46      804.04     91.56 o 
   8   3   9     2554.88     2732.14    139.35 o 
   9   3   9      568.38      598.74    112.79 o 
  10   3   9     7132.39     7613.76    515.84 o 
  11   3   9      125.41      231.50    105.64 o 
  12   3   9     1135.06     1340.28    172.41 o 
  13   3   9      258.73      207.12    113.90 o 
  14   3   9     1706.95     1433.63    201.55 o 
  15   3   9      303.93      239.11    131.38 o 
  16   3   9      102.07      -15.34    129.22 o 
  17   3   9       40.28      106.29    149.71 o 
   1   4   9     5736.87     5653.78    325.39 o 
   2   4   9    16064.37    16507.65   1755.05 o 
   3   4   9     2418.47     2630.67    168.63 o 
   4   4   9     8772.48     9138.24    271.81 o 
   5   4   9     2259.90     2443.17    161.83 o 
   6   4   9     7550.60     7761.44    443.25 o 
   7   4   9     1317.66     1631.40    117.70 o 
   8   4   9     1326.77     1365.29    119.95 o 
   9   4   9      438.47      353.31     83.45 o 
  10   4   9     1353.86     1684.06    176.76 o 
  11   4   9     1807.07     1993.02    189.36 o 
  12   4   9      281.07      406.87    125.72 o 
  13   4   9       12.31     -106.10    106.10 o 
  14   4   9      508.87      325.83    186.18 o 
  15   4   9      108.91       32.96    123.12 o 
  16   4   9      777.25      974.08    216.93 o 
  17   4   9      155.48     -155.43    184.47 o 
   0   5   9    11071.08     9833.39    459.47 o 
   1   5   9     6847.04     6602.57    275.53 o 
   2   5   9      378.90      487.87    106.28 o 
   3   5   9     3635.16     3947.69    208.61 o 
   4   5   9     1175.86     1315.62    141.28 o 
   5   5   9     4069.64     4580.42    242.55 o 
   6   5   9     8058.46     8361.05    287.26 o 
   7   5   9     3202.15     3273.76    322.83 o 
   8   5   9     1150.45     1279.18    152.18 o 
   9   5   9     3312.43     3615.71    220.22 o 
  10   5   9     5489.37     5472.68    269.26 o 
  11   5   9      563.43      724.22    225.47 o 
  12   5   9     1324.53     1664.71    192.12 o 
  13   5   9     2216.89     2902.02    350.16 o 
  14   5   9      591.20      794.26    254.50 o 
  15   5   9      598.56      654.19    234.01 o 
  16   5   9      586.77      743.01    254.50 o 
   1   6   9     1459.33     1438.68    172.79 o 
   2   6   9     2093.53     2732.07    203.57 o 
   3   6   9      638.46      796.91    136.65 o 
   4   6   9      417.39      528.83    110.90 o 
   5   6   9     3005.21     3144.26    192.96 o 
   6   6   9    18109.01    18945.96    438.02 o 
   7   6   9     4729.94     5043.67    244.40 o 
   8   6   9     4065.19     4547.04    240.21 o 
   9   6   9      192.99      323.59    117.08 o 
  10   6   9      486.42      470.36    152.87 o 
  11   6   9     6552.47     7237.12    452.64 o 
  12   6   9      437.12      421.89    191.30 o 
  13   6   9      335.08      327.95    215.22 o 
  14   6   9     5443.00     5720.35    462.89 o 
  15   6   9      346.12      261.34    216.93 o 
  16   6   9      922.01      821.58    268.17 o 
   0   7   9     7686.00     6871.59    428.73 o 
   1   7   9     4196.87     3862.68    263.90 o 
   2   7   9      282.01      253.00    112.25 o 
   3   7   9     4308.60     4627.87    252.21 o 
   4   7   9     4043.12     4108.17    234.27 o 
   5   7   9      891.14     1169.22    153.16 o 
   6   7   9      529.37      609.56    157.14 o 
   7   7   9      155.32      246.35    114.44 o 
   8   7   9     3864.51     4402.79    250.56 o 
   9   7   9      940.44     1081.76    167.41 o 
  10   7   9     4726.03     5120.08    276.58 o 
  11   7   9      730.74      755.87    175.08 o 
  12   7   9     2039.85     2015.53    310.87 o 
  13   7   9      100.13      -78.57    174.22 o 
  14   7   9      759.96      727.64    237.42 o 
  15   7   9      889.60     1101.71    300.62 o 
  16   7   9     1601.67     1665.37    353.57 o 
   1   8   9     2144.91     2267.74    225.82 o 
   2   8   9     7426.35     7283.71    321.99 o 
   3   8   9     6094.08     6005.64    298.30 o 
   4   8   9     1199.71     1233.56    165.34 o 
   5   8   9     7728.34     7907.43    316.43 o 
   6   8   9     1637.28     1829.81    190.83 o 
   7   8   9      529.98      588.86    141.31 o 
   8   8   9     5748.80     6451.56    379.19 o 
   9   8   9      424.71      384.35    132.05 o 
  10   8   9      182.26      272.46    137.08 o 
  11   8   9      793.56      962.70    270.73 o 
  12   8   9     2866.28     3081.37    353.57 o 
  13   8   9      500.20      597.83    264.75 o 
  14   8   9      852.35      988.98    290.37 o 
  15   8   9      353.18      452.64    242.55 o 
   0   9   9     1608.88     1527.02    295.50 o 
   1   9   9     1834.54     1956.18    499.61 o 
   2   9   9     2441.58     2509.89    226.11 o 
   3   9   9     5558.67     5439.69    694.33 o 
   4   9   9     2515.64     2855.80    361.26 o 
   5   9   9    13791.90    14047.71    430.29 o 
   6   9   9     3482.94     3768.04    240.27 o 
   7   9   9      464.38      442.24    132.79 o 
   8   9   9      144.21      -66.14     99.18 o 
   9   9   9      306.42      106.97    155.43 o 
  10   9   9      476.97      601.15    159.95 o 
  11   9   9      915.22     1047.86    193.85 o 
  12   9   9      212.02      249.27    147.95 o 
  13   9   9      277.35      309.16    222.05 o 
  14   9   9       53.47      184.47    245.96 o 
  15   9   9      182.46      -42.70    249.38 o 
   1  10   9     5591.71     5820.41    321.24 o 
   2  10   9     2046.58     2253.44    406.52 o 
   3  10   9      218.60      322.52    135.39 o 
   4  10   9     4760.70     4480.96    278.39 o 
   5  10   9      182.79       81.20    125.54 o 
   6  10   9      544.49      546.52    147.95 o 
   7  10   9     2526.89     2839.64    499.61 o 
   8  10   9      180.74      266.65    130.29 o 
   9  10   9     1634.67     1600.95    204.61 o 
  10  10   9      982.85     1238.49    201.43 o 
  11  10   9      650.63      981.59    200.77 o 
  12  10   9     1252.11     1567.60    229.01 o 
  13  10   9      350.02       92.24    204.97 o 
  14  10   9     1473.25     1393.79    327.95 o 
   0  11   9     3140.65     2896.90    386.03 o 
   1  11   9      950.03     1038.91    191.41 o 
   2  11   9      227.44      199.84    186.18 o 
   3  11   9      166.04       27.00    128.86 o 
   4  11   9      690.27      557.23    170.81 o 
   5  11   9     1134.87     1119.97    192.57 o 
   6  11   9       36.17       20.88    112.88 o 
   7  11   9      321.85      155.25    212.66 o 
   8  11   9     1638.33     1756.24    229.68 o 
   9  11   9     3209.25     3443.81    402.25 o 
  10  11   9     1206.07     1463.46    561.96 o 
  11  11   9      340.00      558.46    170.25 o 
  12  11   9      232.54      272.47    168.22 o 
  13  11   9      533.63      587.64    191.49 o 
  14  11   9      253.92      244.25    249.38 o 
   1  12   9     2480.24     2844.83    275.25 o 
   2  12   9      790.51      814.76    183.12 o 
   3  12   9     2457.84     2479.46    260.35 o 
   4  12   9       63.34       98.01    131.36 o 
   5  12   9      258.33      120.86    127.19 o 
   6  12   9     1848.57     1819.55    289.52 o 
   7  12   9      133.35      -82.03    215.22 o 
   8  12   9      401.04      215.57    144.91 o 
   9  12   9     1943.34     2197.30    248.79 o 
  10  12   9      443.67      521.88    178.97 o 
  11  12   9     2186.61     2384.32    268.66 o 
  12  12   9      367.44      222.37    162.93 o 
  13  12   9      461.97      354.40    170.75 o 
   0  13   9    13000.31    15787.75    761.80 o 
   1  13   9     1002.53     1002.69    234.86 o 
   2  13   9      131.05       99.97    146.89 o 
   3  13   9     2284.87     2152.64    374.07 o 
   4  13   9     1245.96     1292.73    231.62 o 
   5  13   9      939.47      790.46    187.32 o 
   6  13   9      814.21      987.68    213.29 o 
   7  13   9     2064.64     2210.57    258.71 o 
   8  13   9     2121.54     2283.95    261.88 o 
   9  13   9     1821.59     2130.90    465.45 o 
  10  13   9      648.82      763.47    195.27 o 
  11  13   9       74.91       62.11    157.33 o 
  12  13   9      253.57      148.97    176.81 o 
  13  13   9     1145.38     1075.75    235.13 o 
   1  14   9      713.24      744.21    198.35 o 
   2  14   9     2020.15     2280.68    264.53 o 
   3  14   9     2171.03     2688.67    287.42 o 
   4  14   9     2355.69     2402.07    272.67 o 
   5  14   9     4835.62     5284.15    620.89 o 
   6  14   9     3488.31     3390.18    308.29 o 
   7  14   9     2235.06     2478.11    284.04 o 
   8  14   9      346.38      363.02    170.52 o 
   9  14   9      281.42      246.67    179.90 o 
  10  14   9      314.02      389.11    170.31 o 
  11  14   9      250.10      242.56    194.27 o 
  12  14   9        4.12     -166.01    166.01 o 
   0  15   9     2430.26     3416.15    481.68 o 
   1  15   9      258.21      313.85    234.01 o 
   2  15   9     2305.25     2248.78    518.40 o 
   3  15   9     9690.10     9706.42    576.48 o 
   4  15   9      102.87      -40.68    160.96 o 
   5  15   9     1547.01     1525.42    253.60 o 
   6  15   9      263.22     -108.40    178.84 o 
   7  15   9     1193.02     1071.63    255.36 o 
   8  15   9      318.68      602.69    208.97 o 
   9  15   9      744.27     1127.29    241.35 o 
  10  15   9      268.95       78.53    198.99 o 
  11  15   9      574.28      869.77    242.72 o 
  12  15   9       34.35      140.06    310.87 o 
   1  16   9     5001.36     5284.82    374.38 o 
   2  16   9      332.87      200.66    164.83 o 
   3  16   9     3033.85     3090.84    327.22 o 
   4  16   9     2304.85     2713.21    317.87 o 
   5  16   9     1201.22     1114.77    272.44 o 
   6  16   9      477.93      493.84    219.50 o 
   7  16   9     2859.61     2967.57    322.95 o 
   8  16   9      228.98       65.96    194.53 o 
   9  16   9       84.80       49.05    196.04 o 
  10  16   9      362.92      496.24    201.12 o 
  11  16   9       14.01      165.68    312.58 o 
   0  17   9     1513.21     1786.65    380.90 o 
   1  17   9     1641.60     1885.01    269.97 o 
   2  17   9     1425.93     1621.85    252.08 o 
   3  17   9     1617.62     1955.01    290.17 o 
   4  17   9       10.10     -140.53    167.32 o 
   5  17   9     1968.67     1778.21    287.69 o 
   6  17   9     3416.80     3323.35    525.23 o 
   7  17   9      208.00       -3.73    191.06 o 
   8  17   9      103.83      207.44    216.83 o 
   9  17   9     1060.19      649.05    250.39 o 
  10  17   9      583.26      473.14    298.91 o 
   1  18   9     3014.40     3651.97    362.40 o 
   2  18   9      936.35     1104.91    255.88 o 
   3  18   9     1638.69     1837.91    295.29 o 
   4  18   9      345.78      353.30    225.40 o 
   5  18   9       42.60       32.54    204.53 o 
   6  18   9     1073.21      899.00    263.48 o 
   7  18   9      272.31       43.81    277.56 o 
   8  18   9      184.86       97.42    228.60 o 
   0  19   9      887.98      741.31    333.07 o 
   1  19   9       44.39      -40.59    191.30 o 
   2  19   9      367.88      518.84    216.06 o 
   3  19   9        3.00     -337.65    339.05 o 
   4  19   9      463.74      544.88    243.40 o 
   5  19   9      222.87      -76.12    208.22 o 
   6  19   9       49.16     -201.51    201.51 o 
   7  19   9      796.76      415.93    244.96 o 
   1  20   9      606.80      986.22    239.25 o 
   2  20   9     1799.07     1616.55    302.69 o 
   3  20   9      432.54      452.41    223.97 o 
   4  20   9       25.42       20.39    200.99 o 
   5  20   9      308.98      418.83    248.54 o 
   0  21   9     3215.78     3716.77    539.75 o 
   4   0  10     2966.97     3182.15    223.76 o 
   6   0  10     3989.66     5038.82    288.66 o 
   8   0  10     4171.04     4582.77    304.04 o 
  10   0  10     7252.81     7517.24    408.23 o 
  12   0  10     1663.85     1615.84    268.17 o 
  14   0  10      587.87      454.35    203.26 o 
  16   0  10       91.85      -58.07    187.89 o 
   1   1  10     3347.59     2908.85    247.67 o 
   2   1  10    13709.86    11951.41    459.47 o 
   3   1  10     3849.47     3899.54    257.92 o 
   4   1  10     2452.01     2334.94    213.51 o 
   5   1  10      853.52     1024.85    169.10 o 
   6   1  10     1867.03     1979.26    148.72 o 
   7   1  10     2765.62     3020.01    175.36 o 
   8   1  10     1035.79     1354.08    146.89 o 
   9   1  10     1084.87     1334.52    149.16 o 
  10   1  10      704.66      694.25    131.01 o 
  11   1  10      290.19      258.83    116.32 o 
  12   1  10     2983.31     3115.52    222.84 o 
  13   1  10     1008.12     1069.16    170.88 o 
  14   1  10      709.83      598.66    161.07 o
[truncated: 37,652 more chars]
